# Supplementary material for: Transcript Isoforms of SLC7A11-AS1 Are Associated With Varicocele-Related Male Infertility
Source: Front Genet. 2020 Sep 11;11:1015. doi: 10.3389/fgene.2020.01015 (PMC7516207; doi:10.3389/fgene.2020.01015)
Supplement: Supplementary file 2 [file Data_Sheet_2.zip]

Archive with 2 entries (2 files):
- Suppl. Table 1.DOCX
- Suppl. Tables.XLSX
