# Supplementary material for: Transcript Isoforms of SLC7A11-AS1 Are Associated With Varicocele-Related Male Infertility
Source: Front Genet. 2020 Sep 11;11:1015. doi: 10.3389/fgene.2020.01015 (PMC7516207; doi:10.3389/fgene.2020.01015)
Supplement: Supplementary file 2 [file Data_Sheet_2.zip › Suppl. Tables.XLSX]

## Sheet: S2 (sperm specific lncRNA)
lcRNA name(ENSEMBLE 97)	Chromosom	Start	End	Class
AL031432.1	chr1	25534630	25535360	antisense
LINC01397	chr1	110625310	110652341	antisense
AL358473.2	chr1	201004224	201012201	antisense
AL358473.2	chr1	201005416	201005597	antisense
AC098934.4	chr1	202779366	202779957	antisense
PCAT6	chr1	202780082	202781284	antisense
PCAT6	chr1	202780090	202781041	antisense
PCAT6	chr1	202780703	202781041	antisense
PCAT6	chr1	202780817	202781041	antisense
AC079779.2	chr2	286567	301515	antisense
AC018682.2	chr2	46726870	46728417	antisense
LGALSL-DT	chr2	64622354	64680932	antisense
LINC01890	chr2	69059176	69064856	antisense
LINC01888	chr2	69064514	69064840	antisense
LINC01888	chr2	69062136	69064856	antisense
LINC01594	chr2	108784204	108834297	antisense
LINC01594	chr2	108834151	108834297	antisense
AC007557.2	chr2	217731055	217732536	antisense
AC007557.2	chr2	217732304	217732536	antisense
ZKSCAN7-AS1	chr3	44598849	44727145	antisense
CCDC37-DT	chr3	126111875	126113694	antisense
CCDC37-DT	chr3	126111876	126113240	antisense
SLC7A11-AS1	chr4	139019343	139019871	antisense
SLC7A11-AS1	chr4	139010168	139099331	antisense
AL589935.1	chr6	71961061	72037787	antisense
	chr6	72004876	72020298	antisense
AL136164.2	chr6	72012545	72037787	antisense
AL589935.1	chr6	72017644	72037787	antisense
AC091053.2	chr11	8700636	8702460	antisense
AC006299.1	chr11	22850926	22966939	antisense
AC006299.1	chr11	22856453	22856610	antisense
AC006299.1	chr11	22850958	22942196	antisense
AC006299.1	chr11	22850968	22966939	antisense
AP002433.1	chr11	107975801	107992411	antisense
CPNE8-AS1	chr12	39300253	39303394	antisense
CPNE8-AS1	chr12	39303112	39303394	antisense
SMIM2-AS1	chr13	44716682	44813010	antisense
SMIM2-AS1	chr13	44717729	44813010	antisense
AC105133.1	chr15	78079535	78081016	antisense
AC087500.1	chr17	5095379	5151364	antisense
AC087500.1	chr17	5126666	5151364	antisense
TOB1-AS1	chr17	48944120	48986284	antisense
TOB1-AS1	chr17	48944509	48987098	antisense
AC090371.2	chr18	30413417	30518280	antisense
AC090371.2	chr18	30415128	30518280	antisense
AL390198.1	chr20	25731854	25733397	antisense
AP000282.2	chr21	34285957	34443410	antisense
LINC01343	chr1	38674706	38680439	lincRNA
LINC01359	chr1	65437908	65468159	lincRNA
LINC01359	chr1	65445260	65468159	lincRNA
LINC01359	chr1	65458602	65468123	lincRNA
SLC16A1-AS1	chr1	113499037	113544813	lincRNA
LINC01681	chr1	170143544	170210428	lincRNA
AL359081.2	chr1	191844625	191980390	lincRNA
LINC00210	chr1	218066243	218094146	lincRNA
MIR7515HG	chr2	6779255	6790651	lincRNA
MIR7515HG	chr2	6790238	6790651	lincRNA
MIR7515HG	chr2	6789237	6790442	lincRNA
AC019055.1	chr2	19911476	19917337	lincRNA
AC018467.1	chr2	23240997	23421927	lincRNA
AC018467.1	chr2	23253475	23421927	lincRNA
LINC01320	chr2	34608855	34860407	lincRNA
LINC01121	chr2	45392009	45550434	lincRNA
LINC01121	chr2	45419318	45550434	lincRNA
LINC01121	chr2	45550110	45550434	lincRNA
LINC01820	chr2	46619436	46621306	lincRNA
LINC01820	chr2	46621157	46621306	lincRNA
LINC01868	chr2	101286354	101292500	lincRNA
LINC01868	chr2	101292219	101292500	lincRNA
AC073636.1	chr2	177710721	177714156	lincRNA
AC073636.1	chr2	177710784	177714131	lincRNA
SGO1-AS1	chr3	20383960	20392420	lincRNA
AC068756.1	chr3	80810193	80838114	lincRNA
LINC02050	chr3	80837992	80838114	lincRNA
LINC02050	chr3	80814048	80838505	lincRNA
LINC02050	chr3	80833192	80833268	lincRNA
LINC02050	chr3	80837948	80838120	lincRNA
AC004704.1	chr4	112748037	112993854	lincRNA
LINC00616	chr4	138948576	139051863	lincRNA
SLC7A11-AS1	chr4	139019313	139019426	lincRNA
SLC7A11-AS1	chr4	139016438	139016574	lincRNA
LINC00616	chr4	139019344	139051863	lincRNA
AC079340.1	chr4	153067537	153099725	lincRNA
AC018752.1	chr5	115638051	115639831	lincRNA
AC110011.1	chr5	172243624	172246961	lincRNA
RUNX2-AS1	chr6	45541083	45544507	lincRNA
RUNX2-AS1	chr6	45543764	45544507	lincRNA
AC099654.1	chr7	57277572	57289881	lincRNA
AC009518.1	chr7	131582400	131618070	lincRNA
AC092666.1	chr7	149737610	149773744	lincRNA
AC092666.1	chr7	149738452	149742181	lincRNA
AC092666.1	chr7	149741839	149742181	lincRNA
AC104964.1	chr8	10332075	10339484	lincRNA
AC104964.1	chr8	10334709	10338976	lincRNA
AC104964.1	chr8	10335380	10338496	lincRNA
AC104964.1	chr8	10335001	10336885	lincRNA
AC104964.1	chr8	10336688	10336885	lincRNA
AC068413.1	chr8	121925305	122131994	lincRNA
RNF139-AS1	chr8	125474726	125486817	lincRNA
LINC01503	chr9	132094579	132121817	lincRNA
LINC01503	chr9	132104122	132121817	lincRNA
LINC02663	chr10	9800746	9801200	lincRNA
LINC02663	chr10	9801042	9801200	lincRNA
LINC02647	chr10	87191699	87192271	lincRNA
LINC02647	chr10	87192159	87192271	lincRNA
LINC01435	chr10	109631334	109829052	lincRNA
LINC02641	chr10	125115966	125277224	lincRNA
LINC02546	chr11	29616465	29652211	lincRNA
AP003733.3	chr11	61844749	61849656	lincRNA
AP003733.3	chr11	61849086	61849656	lincRNA
AP003055.1	chr11	91527528	91545460	lincRNA
AP003055.1	chr11	91528473	91536658	lincRNA
RMST	chr12	97825431	97958813	lincRNA
RMST	chr12	97954315	97954476	lincRNA
RMST	chr12	97886239	97954476	lincRNA
AL139383.1	chr13	33929343	34250905	lincRNA
AL139383.1	chr13	34085467	34098459	lincRNA
AL390816.2	chr14	62570096	62583893	lincRNA
AL390816.2	chr14	62581071	62584284	lincRNA
AC087463.4	chr15	24480225	24521976	lincRNA
AC087463.4	chr15	24519938	24520162	lincRNA
AC087463.4	chr15	24506426	24521976	lincRNA
AC021351.1	chr15	36231368	36544458	lincRNA
AC021351.1	chr15	36262559	36544458	lincRNA
AC040918.1	chr15	36338283	36341730	lincRNA
AC040918.1	chr15	36341303	36341730	lincRNA
LINC02186	chr16	14112737	14114934	lincRNA
LINC02186	chr16	14114790	14114934	lincRNA
AC133485.2	chr16	32274148	32276835	lincRNA
AC133485.2	chr16	32275068	32276835	lincRNA
AC133485.2	chr16	32274229	32275108	lincRNA
LINC02168	chr16	50840579	50841540	lincRNA
AC087500.2	chr17	5143803	5144838	lincRNA
AC087500.2	chr17	5144501	5144838	lincRNA
AC087500.2	chr17	5144255	5144335	lincRNA
CDRT8	chr17	15008554	15009504	lincRNA
CDRT8	chr17	15009345	15009504	lincRNA
AC011840.5	chr17	28878211	28878769	lincRNA
AC011840.5	chr17	28884750	28885520	lincRNA
LINC02079	chr17	37182968	37183363	lincRNA
LINC02079	chr17	37183301	37183363	lincRNA
TOB1-AS1	chr17	48944040	48987098	lincRNA
AC015813.3	chr17	56154252	56160565	lincRNA
AC015813.3	chr17	56156723	56159977	lincRNA
AC010325.1	chr19	51279398	51289467	lincRNA
AC010325.1	chr19	51289347	51289374	lincRNA
AC010325.1	chr19	51289199	51289258	lincRNA
AC010325.1	chr19	51289000	51289080	lincRNA
AC010325.1	chr19	51288983	51289467	lincRNA
linc-ARFGEF2-3	chr20	47100223	47130447	lincRNA
linc-ARFGEF2-3	chr20	47130290	47130447	lincRNA
AC005808.1	chr20	52224893	52251129	lincRNA
MIATNB	chr22	27068730	27176170	lincRNA
LINC01643	chr22	34413462	34584414	lincRNA
LINC00630	chrX	102024089	102140334	lincRNA

## Sheet: S3 (OS coding genes)
Gene name	Location		Gene name	Location
ALKBH2	chr12:109,525,993-109,531,293		AKT1	chr14:105,235,687-105,262,080
OSER1	chr20:42,824,581-42,839,546		RGN	chrX:46,937,775-46,952,712
OSGIN1	chr16:83,986,827-83,999,937		ARNT	chr1:150,782,181-150,849,244
OSGIN2	chr8:90,914,762-90,940,095		ARNTL	chr11:13,299,325-13,408,812
ANGPTL7	chr1:11,249,346-11,256,038		G6PD	chrX:153,759,606-153,775,233
LANCL1	chr2:211,295,973-211,341,429		MLXIPL	chr7:73,007,524-73,038,870
MEAK7	chr16:84509961-84538265		ACTN3	chr11:66,313,866-66,330,799
OXR1	chr8:107,460,152-107,764,921		CTNNB1	chr3:41,240,942-41,281,939
PYCR1	chr17:79,890,269-79,894,968		NDUFC2	chr11:77,726,761-77,791,265
NCOA7	chr6:126,111,909-126,253,176		ATPSCKMT	chr5:10,225,620-10,250,000
ALKBH3	chr11:43,902,357-43,941,825		NDUFA7	chr19:8,376,184-8,386,280
GPX2	chr14:65,405,870-65,409,623		MTF1	chr1:38,275,239-38,325,292
GPX5	chr6:28,493,789-28,502,728		HBA1	chr16:226,679-227,520
NONO	chrX:70,503,042-70,521,018		LIAS	chr4:39,460,665-39,479,271
MCL1	chr1:150,547,027-150,552,214		SCARA3	chr8:27,491,577-27,530,537
GPX6	chr6:28,471,073-28,483,570		SLC23A2	chr20:4,833,002-4,990,939
MMP3	chr11:102,706,528-102,714,342		DMAC2L	chr14:50,779,042-50,794,675
CRYGD	chr2:208,986,331-208,989,313		TXN2	chr22:36,863,093-36,877,687
GPX8	chr5:54,455,984-54,463,129		PTGS1	chr9:125,133,284-125,157,982
GPX7	chr1:53,068,043-53,074,723		PXDN	chr2:1,635,659-1,748,291
SRXN1	chr20:627,268-634,014		COX15	chr10:101,468,505-101,492,423
MSRB3	chr12:65,672,767-65,860,687		NDUFAB1	chr16:23,592,335-23,607,639
TRAP1	chr16:3,708,038-3,767,598		SDHAF2	chr11:61,197,597-61,214,239
PYROXD1	chr12:21,590,538-21,624,182		EPX	chr17:56,270,089-56,282,535
GPX6	chr6:28,471,073-28,483,570		PDLIM1	chr10:96,997,325-97,050,905
CYP3A7-CYP3A51P	chr7:99,282,300-99,332,819		COX10	chr17:13,972,719-14,111,996
FBLN5	chr14:92,335,755-92,414,046		UQCRC2	chr16:21,964,609-21,994,668
VNN1	chr6:133,001,997-133,035,194		NDUFS4	chr5:52,856,465-52,979,171
NME5	chr5:137,450,861-137,475,132		NAPRT	chr8:144,656,955-144,660,513
BAG5	chr14:104,022,881-104,028,655		HAO1	chr20:7,863,631-7,921,093
FTO	chr16:53,737,875-54,148,379		NDUFA9	chr12:4,758,264-4,796,720
ENDOG	chr9:131,580,779-131,584,955		NDUFS7	chr19:1,383,707-1,395,588
SOD2	chr6:160,100,149-160,114,353		STX2	chr12:131,274,145-131,323,819
FBXO7	chr22:32,870,707-32,894,818		GSS	chr20:33,516,236-33,543,601
NOX1	chrX:100,098,313-100,129,334		CYGB	chr17:74,523,430-74,533,987
ATG7	chr3:11,314,010-11,599,139		CYP2C9	chr10:96,698,415-96,749,148
PRODH	chr22:18,900,287-18,924,066		ETFDH	chr4:159,593,277-159,629,841
MELK	chr9:36,572,859-36,677,680		NDUFS3	chr11:47,600,562-47,606,115
IPCEF1	chr6:154,475,618-154,831,753		CYP2C8	chr10:96,796,529-96,829,254
DIABLO	chr12:122,692,209-122,712,068		HMOX2	chr16:4,526,341-4,560,348
GSKIP	chr14:96,829,789-96,853,627		LRRK2	chr12:40,618,813-40,763,086
PGLS	chr19:17,622,432-17,632,097		RHOB	chr2:20,646,835-20,649,201
PDE8A	chr15:85,525,205-85,682,376		CLN8	chr8:1,711,870-1,734,736
GPR37	chr7:124,385,655-124,406,079		AIFM1	chrX:129,263,338-129,299,861
GPR37L1	chr1:202,092,029-202,098,634		PPARGC1B	chr5:149,109,815-149,234,585
VKORC1L1	chr7:65,338,257-65,419,800		PTPRK	chr6:128,289,924-128,841,870
NDUFA6	chr22:42,481,530-42,486,888		IMPACT	chr18:22,006,609-22,033,494
SOD3	chr4:24,797,085-24,802,467		DAPK1	chr9:90,112,756-90,323,549
TXNRD2	chr22:19,863,040-19,929,359		PPP5C	chr19:46,850,251-46,894,232
MSRB2	chr10:23,384,427-23,410,942		DPEP1	chr16:89,687,000-89,704,839
MSRA	chr8:9,911,830-10,286,401		PNPT1	chr2:55,861,198-55,921,045
PYCR2	chr1:226,107,577-226,112,040		PENK	chr8:57,353,513-57,358,593
NDUFA12	chr12:95,365,104-95,397,489		PDGFD	chr11:103,777,914-104,035,027
NUDT2	chr9:34,329,504-34,343,711		TPM1	chr15:63,334,838-63,364,113
GPX3	chr5:150,399,999-150,408,554		ETV5	chr3:185,764,106-185,826,901
P4HB	chr17:79,801,034-79,818,544		LCN2	chr9:130,911,732-130,915,734
ALKBH1	chr14:78,138,749-78,174,356		EIF2S1	chr14:67,827,034-67,853,233
MAPK7	chr17:19,281,774-19,286,857		MAPK9	chr5:179,660,595-179,719,071
SLC7A11	chr4:139,085,248-139,163,503		TP53INP1	chr8:95,938,200-95,961,615
HTRA2	chr2:74,756,532-74,760,683		ATP13A2	chr1:17,312,453-17,338,423
FBXW7	chr4:153,242,410-153,456,185		TDG	chr12:104,359,593-104,382,656
PSAP	chr10:73,576,055-73,611,082		PLEKHA1	chr10:124,134,094-124,191,871
TXN	chr9:113,006,092-113,018,920		KLF2	chr19:16,435,651-16,438,339
PAWR	chr12:79,985,745-80,084,790		FABP1	chr2:88,422,508-88,427,650
SIGMAR1	chr9:34,634,719-34,637,768		PCGF2	chr17:36,890,150-36,904,561
REST	chr4:57,775,079-57,802,010		PRDX3	chr10:120,927,215-120,938,345
ATF4	chr22:39,916,569-39,918,691		KCNC2	chr12:75,433,858-75,603,528
GPX1	chr3:49,394,609-49,395,791		KDM6B	chr17:7,743,235-7,758,118
NOL3	chr16:67,207,756-67,209,640		TRPM2	chr21:45,773,484-45,862,964
SFPQ	chr1:35,649,201-35,658,743		TRPC6	chr11:101,322,295-101,454,659
FZD1	chr7:90,893,783-90,898,132		CCNA2	chr4:122,737,599-122,745,088
GGT7	chr20:33,432,523-33,460,661		SHMT2	chr12:57,623,356-57,628,718
MCTP1	chr5:94,042,289-94,620,279		UQCC2	chr6:33,664,541-33,679,477
HSPB1	chr7:75,931,875-75,933,614		AK4	chr1:65,613,232-65,697,828
RPEL1	chr10:105005644-105007773		CDK1	chr10:62,538,212-62,554,610
UQCR11	chr19:1,597,154-1,605,483		SIN3A	chr15:75,661,720-75,743,926
CHD6	chr20:40,031,170-40,247,133		MYOG	chr1:203,052,257-203,055,166
ATRN	chr20:3,451,665-3,631,769		NUPR1	chr16:28,548,662-28,550,495
PON2	chr7:95,034,174-95,064,384		RBPMS	chr8:30,241,944-30,405,029
ZNF622	chr5:16,451,628-16,465,894		MT3	chr16:56,623,267-56,625,000
ALKBH5	chr17:18,086,867-18,113,267		PPP2CB	chr8:30,643,126-30,670,352
CA3	chr8:86,351,056-86,361,267		ATP5MC1	chr17:46,970,149-46,973,232
RPIA	chr2:88,991,176-89,050,452		LDHA	chr11:18,417,813-18,429,765
C19orf12	chr19:30,189,793-30,205,963		PRKCD	chr3:53,195,223-53,226,733
PDK1	chr2:173,420,779-173,463,862		DHCR24	chr1:55,315,300-55,352,921
FUT8	chr14:65,877,310-66,210,839		CD36	chr7:80,275,645-80,303,734
MAPKAP1	chr9:128,199,673-128,469,513		UQCC3	chr11:62,439,145-62,441,158
SZT2	chr1:43,855,556-43,919,918		KRT1	chr12:53,068,520-53,074,191
NDUFB4	chr3:120,315,128-120,321,258		XPA	chr9:100,437,191-100,459,691
ADPRHL2	chr1:36,554,453-36,559,533		ATP5MC3	chr2:176,040,986-176,046,438
NDUFS8	chr11:67,798,084-67,804,114		MBL2	chr10:54,525,140-54,531,460
COX7A2L	chr2:42,577,645-42,588,988		GPX4	chr19:1,104,649-1,106,787
SLC25A24	chr1:108,677,344-108,742,980		HBB	chr11:5,246,696-5,248,301
UCP3	chr11:73,711,326-73,720,282		ATP5ME	chr4:666,225-668,065
DHRS2	chr14:24,105,573-24,114,848		ATP5F1E	chr20:57,600,530-57,607,390
CCS	chr11:66,360,690-66,373,490		EGLN1	chr1:231,499,497-231,560,790
NME8	chr7:37,888,199-37,940,002		PRDX4	chrX:23,685,645-23,704,514
MT-ND6	chrM:14150-14674		JAK2	chr9:4,985,245-5,128,183
RBM11	chr21:15,588,466-15,600,693		ATP5F1C	chr10:7,830,067-7,849,762
ZNF277	chr7:111,846,643-111,983,989		PPP1R15B	chr1:204,372,492-204,380,944
MPV17	chr2:27,532,360-27,545,969		TET2	chr4:106,067,842-106,200,960
GSR	chr8:30,535,580-30,585,486		CYP2E1	chr10:135,340,867-135,352,620
ADNP2	chr18:77,866,915-77,898,228		RRM2B	chr8:103,216,729-103,251,059
ERCC6L2	chr9:98,637,900-98,731,122		DUOX2	chr15:45,384,852-45,406,359
NDUFS2	chr1:161,171,937-161,184,184		DUOX1	chr15:45,422,192-45,457,774
PM20D1	chr1:205,797,150-205,819,276		MICB	chr6:31,465,855-31,478,901
COX7A1	chr19:36,641,824-36,643,771		NUDT15	chr13:48,611,703-48,621,282
PPIF	chr10:81,107,220-81,115,089		ATP5PB	chr1:111,992,086-112,005,395
COX7A2P2	chr4:97823914-97824340		BTG1	chr12:92,534,054-92,539,673
UBQLN1	chr9:86,274,878-86,323,168		ATP5PD	chr17:73,034,958-73,043,064
COX7A2	chr6:75,947,391-75,953,644		TXNIP	chr1:145,438,462-145,442,628
STK26	chrX:131157617-131209971		HP	chr16:72,088,508-72,094,955
PARK7	chr1:8,021,714-8,045,342		TAZ	chrX:153,639,877-153,650,063
NFE2L2	chr2:178,095,031-178,129,859		PML	chr15:74,287,014-74,340,155
PINK1	chr1:20,959,948-20,978,004		CYP3A4	chr7:99,354,583-99,381,811
MET	chr7:116,312,459-116,438,440		SDC1	chr2:20,400,558-20,424,927
HIF1A	chr14:62,162,119-62,214,977		CYC1	chr8:145,149,960-145,152,428
CYCS	chr7:25,158,270-25,164,980		STC2	chr5:172,741,726-172,756,506
WNT16	chr7:120,969,090-120,981,158		ATP5MC2	chr12:54,058,944-54,069,203
ANKRD2	chr10:99,332,256-99,343,641		TET3	chr2:74,273,405-74,335,302
PLA2R1	chr2:160,797,260-160,919,126		NEIL1	chr15:75,639,960-75,647,592
UCP1	chr4:141,481,050-141,489,959		CYP2D6	chr22:42,522,501-42,526,883
PGK2	chr6:49,753,364-49,755,053		COX5B	chr2:98,262,521-98,264,657
ISCU	chr12:108,956,294-108,963,160		ATP5MF	chr7:99,055,781-99,063,790
NR4A3	chr9:102,584,137-102,629,173		ATP5PO	chr21:35,275,757-35,288,108
TSC1	chr9:135,766,735-135,820,020		NUDT1	chr7:2,281,857-2,290,780
RACK1	chr5:180663897-180670906		ERCC8	chr5:60,169,659-60,240,905
ACOX2	chr3:58,490,863-58,522,929		TRPA1	chr8:72,933,486-72,987,819
WNT1	chr12:49,372,236-49,376,396		ATP5MG	chr11:118,272,104-118,280,562
PARP1	chr1:226,548,392-226,595,801		ATP7A	chrX:77,166,194-77,305,892
TLR6	chr4:38,825,329-38,858,438		NFE2L1	chr17:46,125,686-46,138,907
DNAJC15	chr13:43,597,362-43,683,306		RIPK3	chr14:24,805,227-24,809,242
SOD1	chr21:33,031,935-33,041,243		FOS	chr14:75,745,481-75,748,937
SELENON	chr1:26126684-26144712		FER	chr5:108,083,523-108,523,373
HNRNPM	chr19:8,509,803-8,554,002		ETS1	chr11:128,328,656-128,457,453
MT-CO1	chrM:5905-7446		SETX	chr9:135,136,827-135,230,372
NCF4	chr22:37,257,030-37,274,059		ATP2A2	chr12:110,719,032-110,788,897
NET1	chr10:5,454,514-5,501,019		NR4A2	chr2:157,180,944-157,189,287
TMEM161A	chr19:19,230,425-19,249,310		CDK2	chr12:56,360,556-56,366,568
ALDH3B1	chr11:67,777,790-67,796,743		ECT2	chr3:172,468,475-172,539,264
RAD52	chr12:1,021,255-1,058,863		CAT	chr11:34,460,472-34,493,607
AGAP3	chr7:150,783,826-150,841,523		SIRPA	chr20:1,875,425-1,920,540
ANKZF1	chr2:220,094,479-220,101,391		NCF1	chr7:72,639,490-72,639,760
BRF2	chr8:37,701,398-37,707,431		CYBB	chrX:37,639,270-37,672,714
FANCC	chr9:97,861,336-98,079,991		NOX4	chr11:89,057,522-89,224,653
VRK2	chr2:58,273,777-58,387,055		BNIP3	chr10:133,781,204-133,795,435
FOXO3	chr6:108,882,069-109,005,971		MAPK8	chr10:49,609,655-49,643,183
MAP1LC3A	chr20:33,146,501-33,148,149		HNRNPD	chr4:83,274,467-83,295,149
RWDD1	chr6:116,892,583-116,914,436		SELENOS	chr15:101,811,014-101,817,690
TXNRD1	chr12:104,609,557-104,744,085		APOA4	chr11:116,691,418-116,694,011
MTR	chr1:236,958,581-237,067,281		PRDX2	chr19:12,907,634-12,912,724
STAU1	chr20:47,729,876-47,804,904		AKR1C3	chr10:5,090,958-5,149,878
MYEF2	chr15:48,431,629-48,470,558		MYB	chr6:135,502,453-135,540,311
PRKN	chr6:161,768,449-163,148,798		APEX1	chr14:20,923,290-20,925,931
NDUFA10	chr2:240,896,789-240,964,819		AXL	chr19:41,725,108-41,767,671
NDUFB2	chr7:140,396,481-140,406,446		STOX1	chr10:70,587,294-70,652,816
NDUFB8	chr10:102,283,497-102,289,636		SNCA	chr4:90,645,250-90,759,447
NDUFA3	chr19:54,606,160-54,610,281		HMOX1	chr22:35,777,060-35,790,207
COX7C	chr5:85,913,784-85,916,583		CCNB1	chr5:68,462,837-68,474,070
NDUFB7	chr19:14,676,890-14,682,889		VCP	chr9:35,056,065-35,072,739
COA6	chr1:234,509,429-234,519,795		TWIST1	chr7:19,155,091-19,157,295
NDUFAF1	chr15:41,679,547-41,694,658		TNF	chr6:31,543,344-31,546,112
COX8A	chr11:63,742,079-63,744,015		BECN1	chr17:40,962,150-40,976,310
PGD	chr1:10,459,085-10,480,201		NOS3	chr7:150,688,144-150,711,687
AFG1L	chr6:108,616,258-108,847,204		PRKAA2	chr1:57,110,990-57,181,008
NDUFA8	chr9:124,906,338-124,922,098		STAT6	chr12:57,489,187-57,505,196
UQCRB	chr8:97,238,904-97,247,862		CYBA	chr16:88,709,697-88,717,492
NDUFB11	chrX:47,001,615-47,004,609		SMPD3	chr16:68,392,230-68,482,409
PXDNL	chr8:52,232,137-52,722,005		MMP9	chr20:44,637,547-44,645,200
NDUFB9	chr8:125,551,343-125,562,227		AQP1	chr1:154,293,592-154,297,801
STK25	chr2:242,434,122-242,448,110		GSTP1	chr11:67,351,066-67,354,124
SDHC	chr1:161,284,166-161,334,535		CHUK	chr10:101,948,124-101,989,344
SDHD	chr11:111,957,548-111,966,525		SPHK1	chr17:74,380,690-74,383,941
NDUFA1	chrX:119,005,734-119,010,629		PDGFRA	chr4:55,095,264-55,164,412
H3BRW5	chr11:112,041,143-112,041,247		FOXO1	chr13:41,129,801-41,240,734
NDUFB6	chr9:32,553,524-32,573,182		ARG1	chr6:131,894,344-131,905,472
NDUFC2-KCTD14	chr11:77,726,761-77,791,265		CFLAR	chr2:201,980,877-202,037,411
TEFM	chr17:29,226,001-29,233,286		PCNA	chr20:5,095,599-5,100,647
COX6C	chr8:100,890,223-100,906,242		NME2	chr17:49,243,633-49,249,105
ALKBH4	chr7:102,096,667-102,105,321		TREX1	chr3:48,506,919-48,509,044
CYP3A43	chr7:99,425,636-99,464,173		EZH2	chr7:148,504,464-148,581,441
NDUFA11	chr19:5,891,287-5,904,024		AIF1	chr6:31,583,033-31,584,798
UQCRH	chr1:46,769,380-46,782,447		HSPA1B	chr6:31,795,512-31,798,031
UCP2	chr11:73,685,716-73,693,889		MAPT	chr17:43,971,748-44,105,699
SELENOP	chr5:42,799,982-42,811,994		BTK	chrX:100,604,435-100,641,212
TKT	chr3:53,259,653-53,290,130		TRAF2	chr9:139,780,965-139,821,067
ARL6IP5	chr3:69,134,090-69,155,239		PRKD1	chr14:30,045,687-30,396,899
UQCRFS1P1	chr22:40,271,300-40,272,312		CRK	chr17:1,324,647-1,359,561
NDUFA5	chr7:123,181,083-123,197,958		H2AFY	chr5:134,670,071-134,734,928
COQ9	chr16:57,481,337-57,495,187		FOSL1	chr11:65,659,692-65,667,997
NDUFS5	chr1:39,491,967-39,500,308		ATP5F1A	chr18:43,664,110-43,684,199
MB	chr22:36,002,811-36,013,384		SELENOK	chr3:53,918,446-53,925,886
UQCRC1	chr3:48,636,432-48,647,098		CHCHD10	chr22:24,108,021-24,110,141
DGKK	chrX:50,111,879-50,213,721		GCLM	chr1:94,352,590-94,375,012
UQCR10	chr22:30,163,358-30,166,402		ABCC2	chr10:101,542,463-101,611,662
UQCRHL	chr1:16,133,657-16,134,194		NDUFA13	chr19:19,627,019-19,645,953
NDUFB10	chr16:2,009,517-2,011,976		SCGB1A1	chr11:62,186,507-62,190,678
RPE	chr2:210,867,289-210,886,984		ATP5F1B	chr12:57,031,959-57,039,768
NDUFB5	chr3:179,322,575-179,342,288		SP1	chr12:53,773,979-53,810,226
NDUFC1	chr4:140,211,071-140,223,705		ATP5PF	chr21:27,096,791-27,107,965
NDUFB3	chr2:201,936,462-201,950,473		ERCC3	chr2:128,014,866-128,051,752
ATOX1	chr5:151,122,383-151,138,210		GNAO1	chr16:56,225,251-56,382,111
STK24	chr13:99,102,455-99,229,396		PNKP	chr19:50,364,460-50,370,822
UQCRFS1	chr19:29,698,167-29,704,136		DLD	chr7:107,531,586-107,561,643
DHFR	chr5:79,922,045-79,950,800		CHRNA4	chr20:61,974,662-61,992,748
SESN2	chr1:28,585,963-28,609,002		S100A7	chr1:153,430,220-153,433,137
HDAC6	chrX:48,660,487-48,683,380		HYAL1	chr3:50,337,320-50,341,032
GATA4	chr8:11,561,717-11,617,509		APOD	chr3:195,295,573-195,311,076
HGF	chr7:81,331,444-81,399,452		WRN	chr8:30,890,778-31,031,277
ABCD1	chrX:152,990,323-153,010,216		EEF2	chr19:3,976,054-3,985,461
IL18RAP	chr2:103,035,254-103,069,024		STOML2	chr9:35,099,889-35,103,154
PXN	chr12:120,648,242-120,703,574		IDH1	chr2:209,100,953-209,119,806
PGK1	chrX:77,359,666-77,382,324		OXSR1	chr3:38,207,026-38,296,979
ERO1A	chr14:53,106,633-53,162,276		PTPRN	chr2:220,154,345-220,174,295
ZNF580	chr19:56,152,392-56,154,836		XRCC1	chr19:44,047,464-44,079,730
CPEB2	chr4:15,004,298-15,071,777		TET1	chr10:70,320,117-70,454,239
PDE12	chr3:57,541,981-57,547,768		BCL2	chr18:60,790,579-60,986,613
GUCY1B1	chr4:156,680,173-156,728,926		RGS14	chr5:176,784,844-176,799,599
LONP1	chr19:5,691,845-5,720,269		TOR1A	chr9:132,575,221-132,586,441
CBX8	chr17:77,768,176-77,770,915		ATP5F1D	chr19:1,241,750-1,244,824
MGST1	chr12:16,500,577-16,517,344		ALS2	chr2:202,564,986-202,645,895
NCF2	chr1:183,524,697-183,560,056		ALAD	chr9:116,148,592-116,163,618
INS	chr11:2,167,853-2,182,439		OGG1	chr3:9,791,628-9,799,089
MGMT	chr10:131,265,454-131,565,783		CAPN2	chr1:223,900,119-223,963,720
CAMKK2	chr12:121,675,495-121,734,556		BMP7	chr20:55,743,809-55,841,707
MAPK13	chr6:36,098,261-36,112,301		RELA	chr11:65,421,067-65,430,443
RIPK1	chr6:3,076,998-3,115,421		IL6	chr7:22,766,766-22,771,621
FANCD2	chr3:10,068,113-10,141,344		MAPK3	chr16:30,125,426-30,134,630
MMP2	chr16:55,513,081-55,540,586		ADIPOQ	chr3:186,560,463-186,576,252
MGAT3	chr22:39,883,229-39,888,199		TNFAIP3	chr6:138,188,325-138,204,451
ROMO1	chr20:34,287,232-34,288,902		PAX2	chr10:102,505,468-102,589,698
CYP1A2	chr15:75,041,184-75,048,941		RPS3	chr11:75,110,535-75,117,957
MPO	chr17:56,347,217-56,358,296		PPARGC1A	chr4:23,793,644-23,891,700
PRR5L	chr11:36,397,535-36,486,754		HSF1	chr8:145,515,270-145,538,385
GLRX2	chr1:193,065,595-193,074,608		MDM2	chr12:69,201,971-69,239,320
GJB2	chr13:20,761,604-20,767,114		MAPK1	chr22:22,113,947-22,221,970
IL10	chr1:206,940,948-206,945,839		HDAC2	chr6:114,257,320-114,292,359
PRDX1	chr1:45,976,707-45,988,562		PRKAA1	chr5:40,759,481-40,798,297
PRKRA	chr2:179,296,141-179,315,958		PKD2	chr4:88,928,799-88,998,931
PRDX5	chr11:64,085,560-64,089,295		SIRT2	chr19:39,369,195-39,390,502
PRDX6	chr1:173,446,486-173,457,946		ANXA1	chr9:75,766,781-75,785,307
NOX5	chr15:69,307,034-69,349,501		KLF4	chr9:110,247,133-110,252,047
PDK2	chr17:48,172,639-48,188,733		HSPA1A	chr6:31,783,291-31,785,719
NQO1	chr16:69,743,304-69,760,533		JUN	chr1:59,246,463-59,249,785
SESN1	chr6:109,307,640-109,415,708		DNM2	chr19:10,828,729-10,942,586
SLC25A23	chr19:6,440,075-6,459,781		SLC8A1	chr2:40,339,286-40,657,444
SESN3	chr11:94,898,677-94,964,246		ERCC2	chr19:45,854,649-45,873,845
DNAJC30	chr7:73,095,248-73,097,781		GCLC	chr6:53,362,140-53,409,927
SLC25A33	chr1:9,599,528-9,642,831		UBE3A	chr15:25,582,396-25,684,175
TPO	chr2:1,417,233-1,546,499		CD38	chr4:15,779,931-15,850,706
LPO	chr17:56,315,787-56,345,879		DUSP1	chr5:172,195,093-172,198,203
CYP3A5	chr7:99,245,813-99,277,621		ADAM9	chr8:38,854,505-38,962,779
NDUFS6	chr5:1,801,496-1,816,167		ERCC6	chr10:50,662,526-50,747,169
NDUFS1	chr2:206,987,803-207,023,918		CRYAB	chr11:111,779,350-111,782,473
SURF1	chr9:136,218,666-136,223,361		COL1A1	chr17:48,261,457-48,279,000
KPNA4	chr3:160,212,783-160,283,376		BID	chr22:18,216,906-18,256,808
NDUFA4	chr7:10,971,580-10,979,813		STX4	chr16:31,044,416-31,051,488
SHPK	chr17:3,511,556-3,539,616		PLK3	chr1:45,266,036-45,271,667
SDHA	chr5:218,356-256,814		ERCC1	chr19:45,910,591-45,927,177
COX4I1	chr16:85,833,173-85,840,607		PSMB5	chr14:23,495,060-23,504,354
COX6A2	chr16:31,439,052-31,439,749		KCNA5	chr12:5,153,085-5,155,954
PDCD10	chr3:167,401,695-167,452,651		MMP14	chr14:23,305,793-23,316,803
SGK2	chr20:42,194,737-42,214,273		AREG	chr4:75,310,853-75,490,485
APTX	chr9:32,972,604-33,001,639		TP53	chr17:7,571,720-7,590,868
COX5A	chr15:75,212,617-75,230,495		RHOA	chr3:49,396,579-49,449,526
NDUFB1	chr14:92,582,468-92,588,153		STAT1	chr2:191,833,762-191,878,976
CYP3A7	chr7:99,282,302-99,332,819		CASP3	chr4:185,548,850-185,570,629
NDUFV2	chr18:9,102,628-9,134,343		MSH2	chr2:47,630,206-47,710,367
COX7B	chrX:77,154,961-77,160,881		PRNP	chr20:4,666,797-4,682,234
COX6B1	chr19:36,139,125-36,149,686		FKBP1B	chr2:24,272,584-24,286,550
UQCRQ	chr5:132,202,319-132,204,536		UCN	chr2:27,530,265-27,531,130
COX6A1	chr12:120,875,893-120,878,545		FGF8	chr10:103,529,887-103,535,759
CYP1B1	chr2:38,294,746-38,303,323		HYAL2	chr3:50,355,221-50,360,281
NDUFV1	chr11:67,374,323-67,380,012		STAR	chr8:38,000,218-38,008,600
COX4I2	chr20:30,225,691-30,232,800		BAK1	chr6:33,540,323-33,548,070
MAP3K5	chr6:136,878,187-137,113,656		EGFR	chr7:55,086,725-55,275,031
TAT	chr16:71,600,754-71,610,998		ABL1	chr9:133,589,268-133,763,062
PSIP1	chr9:15,464,065-15,511,003		ZC3H12A	chr1:37,940,119-37,949,978
TALDO1	chr11:747,432-765,024		SRC	chr20:35,974,557-36,033,821
NDUFA2	chr5:140,024,948-140,027,370		CCR7	chr17:38,710,022-38,721,736
NDUFV3	chr21:44,313,378-44,329,773		CCL19	chr9:34,689,567-34,691,274
NIPSNAP2	chr7:56,032,278-56,067,872		BAD	chr11:64,037,300-64,052,176
GCH1	chr14:55,308,724-55,369,542		PDGFRB	chr5:149,493,402-149,535,422
EPAS1	chr2:46,524,541-46,613,842		MECP2	chrX:153,287,264-153,363,188
JMJD6	chr17:74,708,914-74,722,881		PTGS2	chr1:186,640,944-186,649,559
FXN	chr9:71,650,479-71,693,993		ADA	chr20:43,248,163-43,280,376
RNF112	chr17:19,314,491-19,320,589		PSEN1	chr14:73,603,143-73,690,399
TLR4	chr9:120,466,453-120,479,769		APOE	chr19:45,409,039-45,412,650
FYN	chr6:111,981,535-112,041,265		APP	chr21:27,252,861-27,543,138
SIRT1	chr10:69,644,427-69,678,147		PTK2B	chr8:27,182,996-27,316,908
EDN1	chr6:12,290,529-12,297,427

## Sheet: S4 (hypoxia coding genes)
Gene name	Location		Gene name	Location
VEGFC	chr4:177,604,691-177,713,895		SCAP	chr3:47,455,184-47,517,445
VEGFB	chr11:64,002,056-64,006,736		UCN3	chr10:5,406,976-5,416,169
PGF	chr14:75,408,533-75,422,467		ACVRL1	chr12:52,306,113-52,317,145
EGLN3	chr14:34,393,421-34,420,284		NOX4	chr11:89,057,522-89,224,653
FMN2	chr1:240,255,185-240,638,489		PSMC5	chr17:61,904,770-61,909,387
PSMA4	chr15:78,832,747-78,841,563		PSMC1	chr14:90,722,894-90,738,966
PSMA3	chr14:58,711,523-58,738,727		ANG	chr14:21,152,336-21,162,345
PSMA2	chr7:42,956,462-42,971,805		KCNK2	chr1:215,256,560-215,410,436
PSMA1	chr11:14,526,422-14,541,991		PTK2B	chr8:27,182,996-27,316,908
MT3	chr16:56,623,267-56,625,000		ATP1B1	chr1:169,075,947-169,101,960
BECN1	chr17:40,962,150-40,976,310		ANGPT2	chr8:6,357,175-6,420,784
PSMC2	chr7:102,987,971-103,009,842		BNIP3	chr10:133,781,204-133,795,435
NDNF	chr4:121,956,782-121,993,673		PLOD1	chr1:11,994,724-12,035,599
TLR2	chr4:154,605,441-154,627,242		PSMA6	chr14:35,761,574-35,786,682
SIRT1	chr10:69,644,427-69,678,147		TEK	chr9:27,109,147-27,230,172
LIMD1	chr3:45,636,323-45,722,755		RAMP2	chr17:40,913,212-40,915,060
DDIT4	chr10:74,033,677-74,035,797		EP300	chr22:41,488,614-41,576,081
ATP7A	chrX:77,166,194-77,305,892		VHL	chr3:10,183,319-10,195,354
TBL2	chr7:72,983,277-72,993,013		PSMF1	chr20:1,099,240-1,148,426
ALDH3A1	chr17:19,641,298-19,648,772		PSMB10	chr16:67,964,629-67,970,780
ACTN4	chr19:39,138,267-39,221,171		CIAO3	chr16:779765-790997
SLC8A1	chr2:40,339,286-40,657,444		EDNRA	chr4:148,402,069-148,466,106
PGK1	chrX:77,359,666-77,382,324		CFLAR	chr2:201,980,877-202,037,411
P4HB	chr17:79,801,034-79,818,544		RORA	chr15:60,780,483-60,919,729
DPP4	chr2:162,848,755-162,931,052		UCP2	chr11:73,685,716-73,693,889
GNB1	chr1:1,716,725-1,822,526		CXCR4	chr2:136,871,919-136,875,725
HIF3A	chr19:46,800,303-46,846,690		PTGS2	chr1:186,640,944-186,649,559
OPA1	chr3:193,310,933-193,415,600		TERT	chr5:1,253,287-1,295,162
PKLR	chr1:155,259,084-155,271,225		APAF1	chr12:99,039,078-99,129,211
REG1A	chr2:79,347,584-79,350,545		ADM	chr11:10,326,642-10,328,923
ITPR1	chr3:4,535,032-4,889,524		CD24	chrY:21,152,526-21,154,705
TRH	chr3:129,693,236-129,696,781		PTEN	chr10:89,623,195-89,728,532
ERO1A	chr14:53,108,605-53,162,419		NPEPPS	chr17:45,608,444-45,700,642
VEGFA	chr6:43,737,946-43,754,223		NOS1	chr12:117,645,947-117,799,607
ARNT	chr1:150,782,181-150,849,244		ENDOG	chr9:131,580,779-131,584,955
CASP3	chr4:185,548,850-185,570,629		APOLD1	chr12:12,878,851-12,944,399
LDHA	chr11:18,417,813-18,429,765		TGFBR2	chr3:30,647,994-30,735,633
UBA52	chr19:18,682,614-18,688,270		SUV39H2	chr10:14,920,782-14,946,304
DNMT3A	chr2:25,455,830-25,564,784		PSMD13	chr11:236,808-252,984
CHCHD2	chr7:56,169,266-56,174,187		RBPJ	chr4:26,322,429-26,436,752
NPPA	chr1:11,905,767-11,907,840		PSME1	chr14:24,605,378-24,608,176
TGFB1	chr19:41,836,812-41,859,831		ANGPT4	chr20:853,297-896,960
MYC	chr8:128,748,315-128,753,680		ALKBH5	chr17:18,086,867-18,113,267
LOXL2	chr8:23,154,410-23,261,722		PSMB1	chr6:170,844,204-170,862,417
HYOU1	chr11:118,914,896-118,927,925		KCNMB1	chr5:169,805,165-169,816,681
BMP7	chr20:55,743,809-55,841,707		FOXO3	chr6:108,882,069-109,005,971
ERCC2	chr19:45,854,649-45,873,845		FAM162A	chr3:122,103,023-122,128,961
PSMA5	chr1:109,941,653-109,969,070		ACAA2	chr18:47,309,874-47,340,251
ADIPOQ	chr3:186,560,463-186,576,252		ALAS2	chrX:55,035,488-55,057,497
PSMB4	chr1:151,372,041-151,374,412		PLK3	chr1:45,266,036-45,271,667
PSMB9	chr6:32,821,938-32,827,628		PSMB2	chr1:36,065,143-36,107,445
PSMB8	chr6:32,808,494-32,811,816		PSMB3	chr17:36,909,002-36,920,478
AGTRAP	chr1:11,796,142-11,810,828		JMJD7	chr15:42,120,283-42,140,346
SIM2	chr21:38,071,991-38,122,510		CA9	chr9:35,673,915-35,681,154
EPAS1	chr2:46,524,541-46,613,842		ADA	chr20:43,248,163-43,280,376
SCFD1	chr14:31,091,460-31,205,033		CHRNB2	chr1:154,540,257-154,552,353
SIRT4	chr12:120,740,124-120,751,045		USF1	chr1:161,009,041-161,014,727
TXN2	chr22:36,863,093-36,877,687		VEGFD	chrX:15,363,718-15,402,535
NPAS1	chr19:47,524,143-47,549,017		PLAU	chr10:75,670,862-75,677,258
CITED2	chr6:139,693,392-139,695,350		HIF1A	chr14:62,162,119-62,214,977
ANKRD1	chr10:92,671,857-92,681,032		AJUBA	chr14:23,440,410-23,451,848
PSMD14	chr2:162,164,786-162,268,228		MTHFR	chr1:11,845,787-11,866,160
PLOD2	chr3:145,787,228-145,879,282		PTGIS	chr20:48,120,411-48,184,707
DNM1L	chr12:32,832,137-32,898,584		SUV39H1	chrX:48,555,131-48,567,406
POSTN	chr13:38,136,719-38,172,981		DNMT3B	chr20:31,350,191-31,397,162
ETS1	chr11:128,328,656-128,457,453		SIM1	chr6:100,836,750-100,911,811
PSMD6	chr3:63,996,225-64,009,282		THBS1	chr15:39,873,280-39,889,668
UBB	chr17:16,284,367-16,286,054		BMP2	chr20:6,748,745-6,760,910
KCND2	chr7:119,913,722-120,390,387		VCAM1	chr1:101,185,196-101,204,601
EIF4EBP1	chr8:37,888,020-37,917,883		PML	chr15:74,287,014-74,340,155
DDAH1	chr1:85,784,168-85,930,889		ICAM1	chr19:10,381,517-10,397,291
PLEKHN1	chr1:901,877-910,484		PSMC3	chr11:47,440,320-47,448,024
CD38	chr4:15,779,931-15,850,706		PSEN2	chr1:227,058,273-227,083,804
ABAT	chr16:8,768,444-8,878,432		MB	chr22:36,002,811-36,013,384
ANGPTL4	chr19:8,429,011-8,439,257		STUB1	chr16:730,115-732,768
CPEB2	chr4:15,004,298-15,071,777		BNIP3L	chr8:26,240,523-26,270,644
PPARGC1A	chr4:23,793,644-23,891,700		EGLN2	chr19:41,305,334-41,314,346
UBC	chr12:125,396,192-125,399,587		RGCC	chr13:42,031,542-42,045,013
ZFP36L1	chr14:69,254,372-69,262,960		ADSL	chr22:40,742,504-40,762,575
CHRNA7	chr15:32,322,686-32,462,384		TIGAR	chr12:4430379-4469190
HSF1	chr8:145,515,270-145,538,385		UBQLN1	chr9:86,274,878-86,323,168
CYBA	chr16:88,709,697-88,717,492		COX4I2	chr20:30,225,691-30,232,800
B3GAT1	chr11:134,248,398-134,281,812		E2F1	chr20:32,263,292-32,274,210
HIGD2B	chr15:72,968,123-72,978,490		PAM	chr5:102,201,527-102,366,808
PRKCE	chr2:45,879,043-46,415,129		PPARD	chr6:35,310,335-35,395,968
F7	chr13:113,760,102-113,774,995		ARNT2	chr15:80,696,692-80,890,277
SCN2A	chr2:166,152,283-166,248,820		NPPC	chr2:232,786,805-232,791,038
MDM2	chr12:69,201,971-69,239,320		XRCC1	chr19:44,047,464-44,079,730
HIGD1B	chr17:42,923,721-42,927,848		AHCY	chr20:32,868,071-32,891,215
HSP90B1	chr12:104,324,112-104,341,708		SMAD4	chr18:48,556,583-48,611,411
PSMB11	chr14:23,511,376-23,513,269		PSMD11	chr17:30,771,481-30,810,337
LONP1	chr19:5,691,845-5,720,269		BRIP1	chr17:59,756,547-59,940,920
KDM8	chr16:27,215,296-27,233,089		ASCL2	chr11:2,289,728-2,292,182
GATA6	chr18:19,749,404-19,782,491		SLC6A4	chr17:28,521,337-28,562,986
FUNDC1	chrX:44,382,885-44,402,221		CYGB	chr17:74,523,430-74,533,987
RYR1	chr19:38,924,340-39,078,204		SLC2A1	chr1:43,391,046-43,424,847
RPS27A	chr2:55,459,039-55,462,989		HILPDA	chr7:128,095,884-128,098,472
BAD	chr11:64,037,300-64,052,176		TWIST1	chr7:19,155,091-19,157,295
AKT1	chr14:105,235,687-105,262,080		NKX3-1	chr8:23,536,206-23,540,450
CCNB1	chr5:68,462,837-68,474,070		PSMD8	chr19:38,865,190-38,874,464
MYOCD	chr17:12,569,207-12,670,651		NF1	chr17:29,421,945-29,704,695
TYW5	chr2:200,793,634-200,820,459		PSMB5	chr14:23,495,060-23,504,354
CLCA1	chr1:86,934,395-86,965,974		PSMB6	chr17:4,699,439-4,701,798
PENK	chr8:57,353,513-57,358,593		STC2	chr5:172,741,726-172,756,506
NR4A2	chr2:157,180,944-157,189,287		CREBBP	chr16:3,775,056-3,930,121
PSME2	chr14:24,612,574-24,615,855		EGR1	chr5:137,801,181-137,805,004
ADAM15	chr1:155,023,748-155,035,252		ENO1	chr1:8,921,059-8,939,151
NOP53	chr19:48248803-48260315		PTN	chr7:136,912,092-137,028,546
CRHR1	chr17:43,861,646-43,913,194		TMBIM6	chr12:50,135,592-50,158,717
PSME3	chr17:40,985,159-40,995,777		PSMD4	chr1:151,227,197-151,239,954
TGFBR3	chr1:92,145,900-92,351,836		RBX1	chr22:41,347,351-41,369,019
HIGD1C	chr12:51,347,782-51,364,289		NFE2L2	chr2:178,095,031-178,129,859
CAV1	chr7:116,164,839-116,201,239		MTOR	chr1:11,166,588-11,322,608
RHOA	chr3:49,396,579-49,449,526		VASN	chr16:4,421,849-4,433,529
CPEB1	chr15:83,211,951-83,316,728		PSME4	chr2:54,091,204-54,197,977
CUL2	chr10:35,297,479-35,363,258		PSMD10	chrX:107,327,435-107,334,874
NOTCH1	chr9:139,388,896-139,440,238		BCL2	chr18:60,790,579-60,986,613
SLC2A4	chr17:7,185,054-7,191,367		PLAT	chr8:42,032,236-42,065,194
CDKN1B	chr12:12,870,302-12,875,305		RWDD3	chr1:95,699,711-95,712,781
NOL3	chr16:67,207,756-67,209,640		CBFA2T3	chr16:88,941,263-89,043,504
EGLN1	chr1:231,499,497-231,560,790		MYB	chr6:135,502,453-135,540,311
HIF1AN	chr10:102,295,641-102,313,681		KCNA5	chr12:5,153,085-5,155,954
PAK1	chr11:77,033,060-77,185,108		AK4	chr1:65,613,232-65,697,828
HP1BP3	chr1:21,069,171-21,113,181		FABP1	chr2:88,422,508-88,427,650
PRKAA1	chr5:40,759,481-40,798,297		TH	chr11:2,185,159-2,193,035
REST	chr4:57,775,079-57,802,010		SLC11A2	chr12:51,379,775-51,422,058
UCP3	chr11:73,711,326-73,720,282		TGFB3	chr14:76,424,442-76,448,092
AQP1	chr1:154,293,592-154,297,801		HK2	chr2:75,059,782-75,120,481
LMNA	chr1:156,084,461-156,109,880		ITGA2	chr5:52,285,156-52,390,609
CRYAB	chr11:111,779,350-111,782,473		CYP1A1	chr15:75,011,883-75,017,877
SDIM1	chr6:166,307,330-166,309,725		KCNK3	chr2:26,915,581-26,954,066
ERCC3	chr2:128,014,866-128,051,752		NOS2	chr17:26,083,792-26,127,555
MDM4	chr1:204,485,507-204,527,248		PPARA	chr22:46,546,499-46,639,653
SRC	chr20:35,974,557-36,033,821		WTIP	chr19:34,972,880-34,992,085
SLC9A1	chr1:27,425,300-27,481,621		DRD2	chr11:113,280,317-113,346,001
ATM	chr11:108,093,559-108,239,826		PSMD5	chr9:123,578,332-123,605,299
HMOX1	chr22:35,777,060-35,790,207		FIS1	chr7:100,882,893-100,888,371
SLC2A8	chr9:130,159,417-130,170,170		P2RX3	chr11:57,105,841-57,137,549
RAF1	chr3:12,625,100-12,705,700		STC1	chr8:23,699,434-23,712,320
CAT	chr11:34,460,472-34,493,607		MPL	chr1:43,803,475-43,820,135
PDLIM1	chr10:96,997,325-97,050,905		PHB2	chr12:7,074,515-7,079,916
NDRG1	chr8:134,249,414-134,309,547		GNGT1	chr7:93,535,820-93,540,485
TP53	chr17:7,571,720-7,590,868		LTA	chr6:31,539,876-31,542,100
TM9SF4	chr20:30,697,309-30,755,061		ELOB	chr16:2821415-2827281
CD34	chr1:208,059,883-208,084,683		ELOC	chr8:74857371-74884426
CASR	chr3:121,903,181-122,005,344		PDK3	chrX:24,483,344-24,568,583
LEP	chr7:127,881,331-127,897,682		MGARP	chr4:140,187,317-140,201,492
OPRD1	chr1:29,138,654-29,190,208		PDK1	chr2:173,420,779-173,463,862
PMAIP1	chr18:57,567,192-57,571,538		AGER	chr6:32,148,745-32,152,099
PKM	chr15:72,491,370-72,523,727		TGFB2	chr1:218,518,676-218,617,961
PIN1	chr19:9,945,883-9,960,365		CXCL12	chr10:44,872,510-44,880,545
ADAM8	chr10:135,075,920-135,090,407		PSMD9	chr12:122,326,637-122,355,771
PINK1	chr1:20,959,948-20,978,004		PSMD12	chr17:65,336,619-65,362,721
HSD11B2	chr16:67,465,036-67,471,454		MMP14	chr14:23,305,793-23,316,803
SRF	chr6:43,138,920-43,149,244		PSMD2	chr3:184,017,022-184,026,840
PSMA8	chr18:23,713,816-23,773,319		ALAD	chr9:116,148,592-116,163,618
EPO	chr7:100,318,423-100,321,323		AQP3	chr9:33,441,152-33,447,631
USP19	chr3:49,146,106-49,158,371		ADAM17	chr2:9,629,411-9,695,917
SFRP1	chr8:41,119,476-41,166,990		STOX1	chr10:70,587,294-70,652,816
NPAS4	chr11:66,188,475-66,194,177		CLDN3	chr7:73,183,327-73,184,600
PSMC4	chr19:40,476,912-40,487,671		BIRC2	chr11:102,217,913-102,249,401
CHRNA4	chr20:61,974,662-61,992,748		S100B	chr21:48,018,531-48,025,035
CYBB	chrX:37,639,270-37,672,714		CAPN2	chr1:223,900,119-223,963,720
CREB1	chr2:208,394,616-208,470,284		ROCK2	chr2:11,321,778-11,484,711
RYR2	chr1:237,205,702-237,997,288		PSMD3	chr17:38,137,021-38,154,213
PSMD1	chr2:231,921,578-232,037,540		HIGD1A	chr3:42,824,400-42,845,934
PSMD7	chr16:74,330,673-74,340,186		HSPBAP1	chr3:122,458,844-122,512,666
PSMB7	chr9:127,115,744-127,177,752		TRPC6	chr11:101,322,295-101,454,659
SIRT2	chr19:39,369,195-39,390,502		P2RX2	chr12:133,195,403-133,198,972
IRAK1	chrX:153,275,957-153,285,342		ADORA1	chr1:203,096,836-203,136,533
MMP2	chr16:55,513,081-55,540,586		HMOX2	chr16:4,526,341-4,560,348
MECP2	chrX:153,287,264-153,363,188		ITPR2	chr12:26,488,285-26,986,131
NPAS3	chr14:33,408,459-34,273,382		HIGD2A	chr5:175,815,784-175,816,751
SOD3	chr4:24,797,085-24,802,467		SMAD3	chr15:67,358,195-67,487,533
PCK1	chr20:56,136,137-56,141,513		EDN1	chr6:12,290,529-12,297,427
SLC8A3	chr14:70,510,934-70,655,787		CARD16	chr11:104912053-104916051
BACH1	chr21:30,671,220-30,718,469		CCNA2	chr4:122,737,599-122,745,088
KCNMA1	chr10:78,644,635-79,397,577		HIPK2	chr7:139,246,316-139,477,693
PSMA7	chr20:60,711,783-60,718,514		PSMC6	chr14:53,173,896-53,194,716

## Sheet: S5 OS results
GENE	Chr	start	end		lncRNA	Chr	start	end	Distance:
MSRA	8	9911830	10286401		AC104964.1		10332075	10339484	45674
	8	9911830	10286401		AC104964.1	8	10334709	10338976	48308
	8	9911830	10286401		AC104964.1	8	10335380	10338496	48979
	8	9911830	10286401		AC104964.1	8	10335001	10336885	48600
	4	139085248	139163503		SLC7A11-AS1	4	139010168	139099331	14083
SLC7A11
	4	139085248	139163503		LINC00616	4	138948576	139051863	33385
	4	139085248	139163503		LINC00616	4	139019344	139051863	33385
EPAS1	2	46524541	46613842		LINC01820	2	46619436	46621306	5594
	2	46524541	46613842		LINC01820	2	46621157	46621306	7315
DUSP1	5	172195093	172198203		AC110011.1	5	172243624	172246961	45421

## Sheet: S6 hypoxia results
GENE	Chr	start	end		lncRNA				Distance:
EPAS1	2	46524541	46613842		LINC01820	2	46619436	46621306	5594
EPAS1	2	46524541	46613842		LINC01820	2	46621157	46621306	7315

## Sheet: S7 (male infertility coding ge)
Gene name ▾	Location		Gene name ▾	Location
NF1	chr17:29421945-29704695		NCL	chr2:232319459-232329205
TMPRSS15	chr21:19641433-19775970		AQP4	chr18:24432008-24445716
SRSF9	chr12:120899471-120907558		DYDC1	chr10:82095861-82116514
HTN3	chr4:70894130-70902255		PARK7	chr1:8021714-8045342
TSC22D3	chrX:106956452-107019017		PUS7	chr7:105096960-105162685
SPECC1	chr17:19912649-20218072		RDX	chr11:110045605-110167437
RPL27	chr17:41150446-41154971		CHRM3	chr1:239792373-240072717
IFI44	chr1:79115477-79129763		RNF14	chr5:141348451-141369856
PYGB	chr20:25228706-25278648		RPS20	chr8:56980739-56987140
EIF3D	chr22:36906897-36925277		FBXO43	chr8:101145588-101158099
C4orf21	chr4:113460489-113558151		SAT1	chrX:23801275-23804327
CANX	chr5:179125930-179158639		SNX4	chr3:125165488-125239058
RPL34	chr4:109541722-109551639		ZNF107	chr7:64126511-64171401
OR6C6	chr12:55688072-55689016		JAK2	chr9:4985245-5128183
JTB	chr1:153946745-153950451		SERPINB7	chr18:61420281-61472610
SMNDC1	chr10:112052798-112064707		CHEK1	chr11:125496251-125527042
HNRNPD	chr4:83274467-83295149		DOPEY1	chr6:83777385-83878475
TMTC3	chr12:88536073-88593664		SPOCK3	chr4:167654536-168155741
PPIP5K2	chr5:102465010-102539224		CHAC2	chr2:53994929-54002287
RPS5	chr19:58898636-58906171		SGCE	chr7:94214536-94285521
AMY2B	chr1:104095896-104122149		ZFC3H1	chr12:72003379-72057749
SMG1	chr16:18816175-18937726		CKB	chr14:103985995-103989196
NONO	chrX:70503042-70521018		PSMB2	chr1:36065143-36107445
TRAT1	chr3:108541631-108573714		CDC27	chr17:45195311-45266665
CSN2	chr4:70820974-70826726		LARP7	chr4:113558612-113578748
OAZ1	chr19:2269520-2273487		LARP7	chr4:113558612-113578748
RPL18	chr19:49118584-49122675		EGF	chr4:110834040-110934118
CCT6B	chr17:33254878-33288528		MCM6	chr2:136597196-136634047
TECRL	chr4:65144177-65275178		TAF9	chr8:120743014-120845074
ECHDC1	chr6:127609857-127663552		TBC1D8B	chrX:106045919-106119377
CERCAM	chr9:131182759-131199630		C12orf63	chr12:97041753-97159032
SPAG7	chr17:4862521-4871132		GYS2	chr12:21689123-21757781
RPL9	chr15:82664416-82665114		RNF217	chr6:125304514-125404661
RPS11	chr19:49999622-50002969		ST8SIA4	chr5:100142639-100238987
PEX3	chr6:143771918-143811751		ZSWIM2	chr2:187692207-187713897
SMCR7L	chr22:39898284-39914137		CRYZ	chr1:75171172-75199092
C11orf58	chr11:16760148-16779901		IL18R1	chr2:102979093-103015217
ARF1	chr1:228270361-228286913		RPL6	chr12:112842994-112847443
USP22	chr17:20902906-20946352		WBP4	chr13:41635697-41658139
AZI2	chr3:28363844-28390618		COL11A1	chr1:103342023-103574052
FSTL5	chr4:162305044-163085186		NARG2	chr15:60711808-60771359
NPM1	chr5:170814708-170837888		PDZRN4	chr12:41582250-41968392
DENND1B	chr1:197473879-197744623		STX12	chr1:28099694-28150963
RPS25	chr11:118886422-118889057		BMP2K	chr4:79697532-79833341
TBX3	chr12:115108059-115121969		MDH1B	chr2:207602489-207630050
ZNF90	chr19:20188803-20231977		NDFIP2	chr13:80055259-80130212
RRH	chr4:110749150-110765861		SH3GLB1	chr1:87170253-87213867
GNG4	chr1:235710985-235814054		RPS4X	chrX:71492453-71497141
MTBP	chr8:121457638-121535875		TNKS2	chr10:93558151-93625232
HFM1	chr1:91726323-91870426		FLRT3	chr20:14304639-14318313
NCAM2	chr21:22370633-22912517		SAMD9	chr7:92728826-92747336
OR5K3	chr3:98109510-98110475		P2RY13	chr3:151044096-151047337
KIFAP3	chr1:169890470-170043879		RANBP2	chr2:109335937-109402267
FAM153C	chr5:177433967-177476088		SRRM2	chr16:2802330-2821413
SI	chr3:164696686-164796283		ZFY	chrY:2803518-2850547
FSIP2	chr2:186603355-186698016		CRIPT	chr2:46844325-46852881
FGF7	chr15:49715375-49779523		HIBCH	chr2:191069360-191184771
C10orf107	chr10:63422719-63526091		ZBTB37	chr1:173837493-173855774
LRCH2	chrX:114345183-114468635		EXOC6	chr10:94608225-94819251
CLGN	chr4:141309607-141348815		GUCA1C	chr3:108626642-108672677
ERGIC2	chr12:29493579-29534143		ZNF729	chr19:22469252-22499978
SLCO1A2	chr12:21417534-21487832		ATP13A3	chr3:194123403-194188968
GAGE10	chrX:49160125-49176311		CENPW	chr6:126661253-126669754
YY1	chr14:100705102-100745371		C7orf62	chr7:88423420-88425031
SRP14	chr15:40327891-40331389		OR13C8	chr9:107331449-107332411
HNRNPK	chr9:86582998-86595184		SNAPC1	chr14:62229075-62263146
ENPP5	chr6:46127762-46138717		FAM72A	chr1:206138911-206155074
MEX3B	chr15:82334119-82338484		DNAH14	chr1:225117356-225586996
CFL1	chr11:65622285-65626101		HINT3	chr6:126277861-126301389
UBE2D1	chr10:60094739-60130513		RAD9B	chr12:110940005-110969891
C12orf40	chr12:40019972-40115720		TCEB3	chr1:24069856-24088549
DAZ1	chrY:25275502-25345254		C14orf39	chr14:60902674-60952764
TCEB2	chr16:2821415-2827297		USP33	chr1:78161674-78225564
WDR17	chr4:176986985-177103979		OR4P4	chr11:55405834-55406772
ZNF92	chr7:64838768-64865998		TM4SF20	chr2:228226874-228244022
CSNK1G3	chr5:122881111-122952738		IL5	chr5:131877136-131879214
XRCC4	chr5:82373317-82649579		NEK10	chr3:27257097-27410912
C14orf28	chr14:45366507-45376460		ADK	chr10:75910943-76469061
AHR	chr7:17338276-17385775		AMELY	chrY:6733959-6742068
FAU	chr11:64888099-64889672		CCDC38	chr12:96260826-96336428
DNAJB14	chr4:100817407-100867883		HGF	chr7:81331444-81399452
EYS	chr6:64429876-66417118		HMCN1	chr1:185703683-186160085
SART1	chr11:65729160-65747607		ADAM23	chr2:207308368-207485854
SCN3A	chr2:165944030-166060577		GOLT1B	chr12:21654699-21671337
GPX1	chr3:49394609-49395791		GSTA2	chr6:52614885-52628361
RIC8A	chr11:208530-215110		NMU	chr4:56461398-56502465
RPL28	chr19:55897300-55903451		RPLP2	chr11:809936-812876
PRPF8	chr17:1553923-1588176		NPVF	chr7:25264191-25268105
AGPS	chr2:178257471-178408564		SLC35D1	chr1:67465015-67520080
RPL35	chr9:127620158-127624240		DDX58	chr9:32455300-32526322
GLS	chr2:191745547-191830270		TM6SF1	chr15:83776324-83806111
SERPINI2	chr3:167159577-167191920		BRWD1	chr21:40557404-40685712
MRPS18C	chr4:84377118-84382929		HDAC9	chr7:18535885-19036992
RPL18A	chr19:17970687-17974133		IFNA5	chr9:21304613-21305312
GRINA	chr8:145064226-145067583		PCBP4	chr9:21304613-21305312
LCORL	chr4:17882218-18023483		ASPM	chr1:197053257-197115824
ARL13B	chr3:93698983-93774522		IFNG	chr12:68548550-68553521
SKIV2L2	chr5:54603576-54721409		MIB1	chr18:19321545-19450912
MDGA2	chr14:47308828-48144157		TINAG	chr6:54173203-54254950
SYCP2	chr20:58438618-58507209		GTF2F2	chr13:45694631-45858239
C4orf33	chr4:130017282-130033843		GBE1	chr3:81538850-81810950
CENPK	chr5:64813593-64858995		DAD1	chr14:23033807-23058143
C1D	chr2:68269332-68290159		GNPNAT1	chr14:53241911-53258386
TRAPPC6B	chr14:39617015-39639634		ZNF587	chr19:58361181-58376491
CCDC82	chr11:96085929-96123083		COL21A1	chr6:55921388-56112378
MAD2L1	chr4:120980579-120988013		KIF2A	chr5:61601989-61683011
STX7	chr6:132778663-132834337		PHF20L1	chr8:133787604-133861052
PGAP1	chr2:197697728-197791454		KLHDC1	chr14:50159823-50219870
MMADHC	chr2:150426147-150444330		NRIP1	chr21:16333556-16437126
CAPNS1	chr19:36630918-36641255		BCHE	chr3:165490692-165555253
NACA	chr12:57106211-57119326		LRPPRC	chr2:44113363-44223144
ANAPC5	chr12:121746048-121790265		NIPBL	chr5:36876861-37065921
SLCO1B3	chr12:20963638-21069843		SRFBP1	chr5:121297656-121364295
BLZF1	chr1:169337194-169365780		PIGB	chr15:55611133-55647846
SMC4	chr3:160117430-160152741		ZW10	chr11:113603905-113644485
GDI2	chr10:5807186-5855512		FNDC3A	chr13:49550048-49783915
VPS13C	chr15:62144590-62352664		ANGEL2	chr1:213165524-213189168
VRK1	chr14:97263684-97347951		OLFM3	chr1:102268127-102462790
PPDPF	chr20:62152133-62153524		ANKAR	chr2:190540711-190611376
ERO1L	chr14:53108605-53162419		C7orf60	chr7:112459202-112579932
FAM172A	chr5:92953431-93447404		SLC4A7	chr3:27414212-27498245
THAP2	chr12:72057677-72074428		C18orf25	chr18:43753988-43846955
RBMY1B	chrY:23673224-23687672		CCDC84	chr11:118868852-118886455
RB1	chr13:48877883-49056026		LRRC7	chr1:70225858-70589171
C14orf23	chr14:29241910-29264000		MELK	chr9:36572859-36677680
OR4C11	chr11:55370830-55371874		PDE5A	chr4:120415550-120549981
EFCAB7	chr1:63989013-64038364		ZNF480	chr19:52800426-52829174
FAM76B	chr11:95502106-95522954		EVI5	chr1:92974253-93257961
ZNF429	chr19:21688437-21721079		INPP5F	chr10:121485559-121588662
STXBP5L	chr3:120627050-121143608		OR8K5	chr11:55926870-55927793
CD36	chr7:80275645-80303734		WDR43	chr2:29117533-29171080
ABCF1	chr6:30539170-30559309		CADM2	chr3:85008133-86123579
CACNA2D1	chr7:81579418-82073031		HAPLN1	chr5:82934017-83016896
CWC27	chr5:64064755-64314590		THOC7	chr3:63819546-63849597
CHIC2	chr4:54875958-54930815		XCL2	chr1:168510003-168513235
CLEC12A	chr12:10103915-10138194		ZNF680	chr7:63980255-64023505
MAEL	chr1:166958519-166991447		IARS2	chr1:220267455-220321383
PLA2G4A	chr1:186798032-186958113		RNASE9	chr14:21024252-21029090
NAP1L4	chr11:2965660-3013607		RPS23	chr5:81569139-81574235
NDST4	chr4:115748927-116035032		C3orf58	chr3:143690640-143711210
CCDC102B	chr18:66382491-66722426		FBXO47	chr17:37092685-37123655
SNRNP48	chr6:7590432-7612200		NHLH2	chr1:116378999-116383747
RAB28	chr4:13369347-13485989		ACTR3	chr2:114647511-114719129
MUT	chr6:49398073-49431041		KRR1	chr12:75891419-75905418
TMBIM4	chr12:66530717-66563807		TRIP11	chr14:92434243-92506403
SASS6	chr1:100549102-100598511		C21orf37	chr21:18811208-18821503
CCDC67	chr11:93063883-93171636		ZNF732	chr4:264464-289944
EPGN	chr4:75174187-75182520		ARIH2	chr3:48956281-49022971
HNRNPM	chr19:8509803-8554002		DECR1	chr8:91013580-91064227
ING3	chr7:120590817-120615711		SPC25	chr2:169727401-169746944
SORD	chr15:45315302-45367287		GOSR1	chr17:28804426-28853832
TYW3	chr1:75198836-75232360		ANGPTL3	chr1:63063158-63071976
RPL30	chr8:99053938-99057818		RPS8	chr1:45241246-45244412
DEFB114	chr6:49928005-49931818		STARD6	chr18:51851062-51880943
IDH2	chr15:90627212-90645708		NUBPL	chr14:32030591-32330429
TMEM65	chr8:125323159-125384940		RAB3GAP1	chr2:135809835-135928279
PPFIA2	chr12:81652045-82153109		RMND1	chr6:151725897-151773316
CDH9	chr5:26880709-27038689		SKAP1	chr17:46210802-46507594
CCDC41	chr12:94702056-94853764		SDHB	chr1:17345225-17380665
GRAMD1C	chr3:113557681-113666021		FAM186A	chr12:50721095-50790405
FAM19A2	chr12:62102029-62586620		NDC80	chr18:2571510-2616634
RPS6KA6	chrX:83313354-83442943		ANKRD26	chr10:27293045-27389427
CHORDC1	chr11:89933597-89956532		FSIP1	chr15:39892232-40075039
SMC5	chr9:72873878-72969789		KHDRBS1	chr1:32479295-32509482
PAPD4	chr5:78908243-78982471		CKAP2L	chr2:113495444-113522254
HECTD2	chr10:93170096-93274520		EHBP1	chr2:62933001-63273621
PKN2	chr1:89149922-89301938		CLPX	chr15:65442784-65477563
TAF10	chr11:6632048-6633475		EIF4A2	chr3:186501361-186507685
ANKRD30B	chr18:14748239-14852737		FOXP2	chr7:114055052-114333827
CGGBP1	chr3:88101100-88108146		ISOC2	chr19:55964346-55973049
FER	chr5:108083523-108523373		CCNC	chr6:99990263-100016690
GPR137C	chr14:53019866-53104431		OTOR	chr20:16729003-16732809
CENPE	chr4:104026963-104119566		LYRM4	chr6:5186834-5261172
EXOC1	chr4:56719816-56771244		NLGN1	chr3:173116244-174001116
PIGK	chr1:77554667-77685132		DSG1	chr18:28898052-28937393
ZNF208	chr19:22148897-22193745		NAT2	chr8:18248755-18258723
POU1F1	chr3:87308783-87325737		HORMAD1	chr1:150670535-150693364
ATP6V1G3	chr1:198492352-198510075		PRKRA	chr2:179296141-179315958
AMBN	chr4:71457975-71473004		TRAPPC4	chr11:118889241-118894385
NBEAL1	chr2:203879602-204082717		TMED2	chr12:124069076-124082688
HNRNPC	chr14:21677296-21737638		RPS7	chr2:3622853-3628509
RIMKLB	chr12:8850518-8929787		NDUFA2	chr5:140024948-140027370
AKAP11	chr13:42846289-42897403		ARF3	chr12:49329992-49351252
PSMD6	chr3:63996225-64009282		ATP6V0B	chr1:44440602-44443972
ARHGAP5	chr14:32546495-32628934		STXBP3	chr1:109289285-109352148
RFX6	chr6:117198376-117253326		GNB2L1	chr5:180663928-180670906
CCDC58	chr3:122078436-122102074		BOK	chr2:242498146-242513553
DYNC1I2	chr2:172543919-172606668		TNFRSF1B	chr1:12227060-12269277
ERBB2IP	chr5:65222382-65376851		IL10RA	chr11:117857106-117872199
RPL11	chr1:24018269-24022915		FOXO3	chr6:108882069-109005971
SULT1E1	chr4:70706930-70725870		SLC8A2	chr19:47931279-47975307
WDR89	chr14:64063757-64108641		WSB2	chr12:118470492-118498951
LRRCC1	chr8:86019323-86058314		CCDC91	chr12:28410135-28703099
RFC3	chr13:34392206-34411644		JPH3	chr16:87636493-87731761
TFEC	chr7:115575202-115670867		ITGA3	chr17:48133340-48167849
KIAA1109	chr4:123091758-123283914		EIF1	chr17:39845127-39847898
SNX16	chr8:82711818-82754521		KIF27	chr9:86451615-86536380
DYNC2H1	chr11:102980160-103350591		NPC2	chr14:74946643-74960084
IK	chr5:140027384-140042065		HMGB4	chr1:34326076-34330392
MRE11A	chr11:94150469-94227040		CNTROB	chr17:7835442-7853237
SYCP3	chr12:102122426-102133250		CNTN2	chr1:205012340-205047171
WDR75	chr2:190306159-190340264		S100A7	chr1:153430220-153433137
DPY19L4	chr8:95732103-95806076		HDLBP	chr2:242166682-242212246
ELP4	chr11:31531297-31805329		TNKS1BP1	chr11:57067103-57092413
SLC36A4	chr11:92880850-92931095		CDHR2	chr5:175976343-176022769
UTP15	chr5:72861598-72877794		CLCN7	chr16:1494934-1525085
SMC2	chr9:106856541-106903700		HCFC1	chrX:153213008-153236819
PRPF40A	chr2:153508107-153573975		HLA-G	chr6:29794756-29798899
SPOPL	chr2:139259350-139330805		FZD10	chr12:130647004-130650285
PDCD4	chr10:112631553-112659764		CALM3	chr19:47104512-47114039
FNTA	chr8:42911442-42940932		CDK5R1	chr17:30814105-30818271
BNIP2	chr15:59955062-59981642		BMP8B	chr1:40223903-40254533
WRN	chr8:30890778-31031277		SYNRG	chr17:35874900-35969486
RBM45	chr2:178977182-178994382		CES1	chr16:55836764-55867075
FANCL	chr2:58386378-58468515		GAPDHS	chr19:36024314-36036221
FBXO5	chr6:153291658-153304203		HIST1H1T	chr6:26107640-26108364
GABRG1	chr4:46037787-46126082		ZNF395	chr8:28203102-28243977
RPL19	chr17:37356536-37360980		PEBP1	chr12:118573870-118583390
RBM11	chr21:15588466-15600693		DUSP8	chr11:1575281-1593150
ANKRD32	chr5:93954391-94031573		NOC4L	chr12:132628993-132636986
ROCK2	chr2:11321778-11484711		SMARCB1	chr22:24129150-24176705
TARDBP	chr1:11072679-11085549		FAM127A	chrX:134166333-134167575
FPGT	chr1:74663896-75010116		MARK4	chr19:45754516-45808541
ILF2	chr1:153634264-153643504		C16orf91	chr16:1469745-1470801
MT1G	chr16:56700653-56701977		CRTC1	chr19:18794425-18893143
SLC6A15	chr12:85253267-85306608		HABP4	chr9:99212414-99253618
ZNF638	chr2:71558885-71662191		KISS1R	chr19:917342-921015
MYSM1	chr1:59120411-59165747		CHST2	chr3:142838618-142842856
PNPT1	chr2:55861198-55921045		DIO3	chr14:102027688-102029789
HINT1	chr5:130494976-130501041		NKD2	chr5:1009077-1038927
RPL10A	chr6:35436178-35438558		THAP7	chr22:21354061-21356404
RPS24	chr10:79793518-79816571		FERMT3	chr11:63974152-63991363
RSRC1	chr3:157827841-158262624		HDDC3	chr15:91474155-91475774
KCNT2	chr1:196194913-196577499		ERGIC1	chr5:172261223-172379688
CLECL1	chr12:9868456-9885895		SLC25A38	chr3:39424815-39438819
FRG1	chr4:190861974-190884359		CXorf40A	chrX:148622519-148629312
CROT	chr7:86974951-87029112		DNAL4	chr22:39174513-39190161
PDS5B	chr13:33160564-33352158		GYLTL1B	chr11:45943196-45950647
TFPI	chr2:188328958-188419219		MRPL2	chr6:43021767-43027242
TMEM161B	chr5:87491023-87564665		NT5DC4	chr2:113479063-113500454
IRAK4	chr12:44152747-44183346		TMED4	chr7:44618762-44621827
KRIT1	chr7:91828283-91875414		FAM96B	chr16:66965958-66968326
DDX60L	chr4:169277886-169401638		C19orf24	chr19:1275520-1279243
IQUB	chr7:123092236-123174718		PGAM4	chrX:77223458-77225135
CC2D2B	chr10:97759848-97792441		SGTA	chr19:2754712-2783354
UGGT2	chr13:96453836-96705736		POP7	chr7:100303676-100305123
POLK	chr5:74807657-74895646		SDF2L1	chr22:21996542-21998588
PSMD14	chr2:162164786-162268228		ANKRD30BL	chr2:132905164-132919525
TTC6	chr14:38264475-38311660		CARM1	chr19:10982253-11033448
LENG8	chr19:54960065-54973196		ST6GALNAC2	chr17:74561461-74582145
SLCO1C1	chr12:20848289-20906320		HSF2BP	chr21:44949072-45079374
AP3B1	chr5:77298150-77590579		AKR1E2	chr10:4868369-4890251
INPP4B	chr4:142949182-143767604		FBLN7	chr2:112895962-112945791
SYT14	chr1:210111519-210337633		GDF15	chr19:18496968-18499986
CAPS2	chr12:75669759-75723836		IDH3G	chrX:153051221-153059978
ARL6	chr3:97483595-97517373		CCDC18	chr1:93646281-93744287
USP15	chr12:62654121-62803501		DRGX	chr10:50574161-50604062
RPS13	chr11:17095939-17099220		FOXRED2	chr22:36883233-36903148
SF3A2	chr19:2236816-2248678		MLST8	chr16:2255178-2259418
UGT2B17	chr4:69402903-69434245		ADRA2C	chr4:3768296-3770253
HCN1	chr5:45255052-45696220		BAP1	chr3:52435020-52444121
TMEM147	chr19:36036502-36038429		GLIS1	chr1:53971906-54199877
XRN1	chr3:142025449-142166853		CARHSP1	chr16:8946799-8955667
SEMA3A	chr7:83587659-83824217		NPFF	chr12:53900474-53901422
CCDC122	chr13:44410489-44453826		PTPRCAP	chr11:67202981-67205153
DGKH	chr13:42622843-42803891		SPINT1	chr15:41136246-41149853
SNX3	chr6:108532717-108582464		NKX6-3	chr8:41503829-41504875
STEAP1	chr7:89783689-89794141		SHC1	chr1:154934774-154943223
TRAPPC1	chr17:7833663-7835267		TP53INP1	chr8:95938200-95961615
COG6	chr13:40229764-40326765		CHST5	chr16:75562428-75569068
NCAPG	chr4:17812436-17846487		CLDN3	chr7:73183327-73184600
RGS1	chr1:192544857-192549159		HCN3	chr1:155247218-155259639
UGT2B10	chr4:69681713-69697741		PLEKHG4	chr16:67313050-67323403
ZNF679	chr7:63688852-63727309		VASN	chr16:4421849-4433529
FASTKD2	chr2:207630112-207660911		ARFIP2	chr11:6495913-6502709
OMD	chr9:95176527-95186836		CEBPB	chr20:48807120-48809227
GNPDA2	chr4:44703812-44728651		DHDDS	chr1:26758773-26797795
TBK1	chr12:64845840-64895899		DLL3	chr19:39989557-39999121
MS4A13	chr11:60282886-60310191		KRTAP5-11	chr11:71292901-71293921
FAM91A1	chr8:124780882-124827690		NKX2-6	chr8:23559964-23564111
GC	chr4:72607411-72669758		NMRAL1	chr16:4511695-4524896
CRAT	chr9:131857073-131873070		SPATC1	chr8:145086582-145102015
SKAP2	chr7:26706688-26904341		SULT1A3	chr16:29471207-29476301
C7orf66	chr7:108524038-108524637		LITAF	chr16:11641578-11680806
GNRHR	chr4:68603099-68621804		LMBR1L	chr12:49490923-49504680
PTBP2	chr1:97187175-97280605		MPP6	chr7:24613085-24727498
TMPRSS11E	chr4:69313167-69363322		SAMD14	chr17:48188673-48207246
C1orf27	chr1:186348899-186390503		WDR85	chr9:140449361-140473387
TBC1D19	chr4:26585546-26756918		ACTRT2	chr1:2938046-2939467
UBC	chr12:125396192-125399587		RNF114	chr20:48552914-48570422
SMC3	chr10:112327449-112364392		TSPAN16	chr19:11406824-11437672
ATR	chr3:142168077-142297668		TESC	chr12:117476728-117537251
TAS2R19	chr12:11174271-11175170		TNFRSF13B	chr17:16842398-16875402
ATAD1	chr10:89512875-89577917		WFIKKN2	chr17:48912605-48919709
TIA1	chr2:70436576-70475779		KPNA6	chr1:32573644-32642168
ALCAM	chr3:105085557-105295757		MAPK3	chr16:30125426-30134630
RBM46	chr4:155702424-155749965		TAS1R1	chr1:6615338-6639817
TMPRSS11F	chr4:68918916-68995587		ADCYAP1R1	chr7:31092076-31151093
ZBTB41	chr1:197122814-197169672		CABYR	chr18:21718955-21741564
HELQ	chr4:84328499-84377025		TMEM181	chr6:158957468-159056467
AP4E1	chr15:51200869-51298097		MEGF8	chr19:42829761-42882921
MSH2	chr2:47630206-47710367		ABHD1	chr2:27346657-27353680
ENPP1	chr6:132129156-132216295		CACNA1I	chr22:39966758-40085740
SCLT1	chr4:129805152-130014764		KRTAP5-7	chr11:71238313-71239210
UQCRQ	chr5:132202319-132204536		SSTR5	chr16:1122756-1131454
DNAJC10	chr2:183580768-183644750		KRTAP5-5	chr11:1651033-1652159
MMS22L	chr6:97590037-97731052		IQSEC1	chr3:12938542-13114617
SNX10	chr7:26331515-26413949		CAPS	chr19:5914193-5916222
CAPN7	chr3:15247733-15294423		ODF1	chr8:103563848-103573245
GNGT1	chr7:93535820-93540485		PGLYRP4	chr1:153302597-153321022
ABCA10	chr17:67144148-67240956		FBRS	chr16:30675778-30682131
CHL1	chr3:238279-451097		TAX1BP3	chr17:3566187-3571973
KIF14	chr1:200520625-200589862		SRRM3	chr7:75831216-75916605
SCN7A	chr2:167260083-167343481		LGI4	chr19:35615417-35626178
SLC25A40	chr7:87463814-87505692		MEF2B	chr19:19256376-19281098
ANAPC4	chr4:25378848-25420120		PRLHR	chr10:120352916-120355160
C9orf72	chr9:27546543-27573491		RPL41	chr12:56510374-56511616
CFHR5	chr1:196946667-196978803		SLC6A1	chr3:11034420-11080935
SLCO1B1	chr12:21284128-21392730		ANKRD53	chr2:71205575-71212629
UCHL5	chr1:192981496-193028523		DDAH2	chr6:31694817-31698039
ALB	chr4:74269972-74287129		FOXP4	chr6:41514164-41570122
PTPRC	chr1:198608098-198726605		TNK1	chr17:7284293-7293092
PNKD	chr2:219135115-219211516		INHBC	chr12:57828543-57844609
PSMA6	chr14:35761574-35786682		NBR1	chr17:41323246-41363707
OSBPL8	chr12:76745578-76953589		TMEM150B	chr19:55824227-55836708
PPP4R4	chr14:94640649-94746072		C17orf50	chr17:34087916-34092098
ZRANB2	chr1:71528974-71546972		DPY30	chr2:32248972-32264844
AGTPBP1	chr9:88161454-88356944		EIF3F	chr11:8008445-8017719
CEPT1	chr1:111682249-111727724		NLGN2	chr17:7311502-7323179
GABARAP	chr1:111682249-111727724		OR10G7	chr11:123908773-123909708
POLD3	chr11:74303575-74354105		TMPRSS9	chr19:2389784-2426086
SLC35F5	chr2:114471933-114514400		DEDD2	chr19:42702745-42724304
SEPP1	chr5:42799982-42812024		LDHD	chr16:75145758-75150670
ZNF280D	chr15:56922374-57025787		TMPRSS2	chr21:42836478-42879992
KIAA1468	chr18:59854524-59974355		C10orf114	chr10:21783421-21786213
CFH	chr1:196621008-196716634		STOML2	chr9:35099889-35103154
NBN	chr8:90945564-90996899		ATPIF1	chr1:28562602-28564616
ABCD3	chr1:94883933-94984219		BAZ2A	chr12:56989380-57030163
ITGAV	chr2:187454790-187545629		TCIRG1	chr11:67806462-67818366
SKIL	chr3:170077411-170114637		AIP	chr11:67250505-67258579
C6orf170	chr6:121400627-121655644		ARHGDIA	chr17:79825597-79829282
DEFB128	chr20:168527-170264		IRF2BP2	chr1:234740015-234745271
ME1	chr6:83920110-84140938		CDC34	chr19:531733-542087
ALG3	chr3:183960117-183966759		CHST12	chr7:2443195-2474216
UBA3	chr3:69103881-69129524		PLOD1	chr1:11994724-12035599
DUSP19	chr2:183943287-183964722		SHMT2	chr12:57623356-57628718
KLRK1	chr12:10524952-10542653		SLC13A4	chr7:135365987-135412933
ACVR2A	chr2:148602570-148688393		ASCC3	chr6:100956608-101329224
DDX46	chr5:134094461-134166812		C2orf82	chr2:233734994-233741107
RPL31	chr2:101618691-101636155		ZBTB38	chr3:141043055-141168632
SPINT4	chr20:44350988-44354335		EEF1A1	chr6:74225473-74230755
ELMO1	chr7:36892511-37488555		RUNDC3A	chr17:42385927-42396038
KIAA1715	chr2:176790410-176867018		ESRP2	chr16:68262450-68270136
SNRNP200	chr2:96940074-96971307		FOXF2	chr6:1390069-1395832
UGT2A1	chr4:70454135-70518967		GFM2	chr5:74017031-74063042
CSN1S1	chr4:70796799-70812288		NDEL1	chr17:8339170-8371495
PTGS2	chr1:186640944-186649559		NHP2L1	chr22:42069937-42084913
EIF4G2	chr11:10818593-10830582		SP6	chr17:45922280-45928516
KATNAL1	chr13:30776767-30881191		ERI3	chr1:44686742-44820939
ANGPTL1	chr1:178818670-178840215		PFDN5	chr12:53689235-53693234
TTK	chr6:80714322-80752244		WDR34	chr9:131395940-131419129
DOCK7	chr1:62920397-63154039		CDX1	chr5:149546344-149564121
CNBD1	chr8:87878676-88394955		COPA	chr1:160258377-160313354
GOLGA6L4	chr15:84904525-84914120		PHB2	chr12:7074515-7079916
KLRC4	chr12:10559983-10562356		TUFM	chr16:28853732-28857729
TMEM55A	chr8:92006502-92053203		FAM86B1	chr8:12039613-12051624
ZNF506	chr19:19903520-19932560		SCN2A	chr2:166152283-166248820
ODF2L	chr1:86815777-86862025		PRSS54	chr16:58313901-58328951
PHYHIPL	chr10:60936348-61007534		TTLL3	chr3:9851644-9878040
SESTD1	chr2:179966419-180129350		USP2	chr11:119225925-119252436
KIAA1033	chr12:105501492-105562906		B4GALNT4	chr11:369795-382117
SLU7	chr5:159828648-159846168		ETHE1	chr19:44010871-44031396
DGKB	chr7:14184674-14881075		GORAB	chr1:170501263-170522974
RPS6	chr9:19376254-19380235		KISS1	chr1:204159469-204165619
CCL20	chr2:228678558-228682280		LRRC61	chr7:150006630-150035245*
NEK7	chr1:198126108-198291548		ADCK5	chr8:145597731-145618453
SKA3	chr13:21727734-21750741		DDX3X	chrX:41192651-41209524
VIP	chr6:153071932-153080902		HEXIM2	chr17:43238264-43247406
KLRC1	chr12:10598638-10605979		NANOS2	chr19:46416473-46418036
ZCWPW2	chr3:28431989-28566632		NKX2-4	chr20:21376005-21378047
SMCHD1	chr18:2655886-2805015		VAMP4	chr1:171669296-171711379
ACP6	chr1:147119168-147142634		YWHAE	chr17:1247834-1303556
ARAP2	chr4:36067620-36245979		GATAD2A	chr19:19496642-19619741
LYZ	chr12:69742134-69748013		KLHDC8B	chr3:49209018-49213919
RPL14	chr3:40498783-40503863		RNF181	chr2:85822837-85824831
ATP5J2	chr7:99014362-99063824		FBN3	chr19:8130287-8212381
UBA5	chr3:132379140-132396944		ZC3H7B	chr22:41697507-41756151
ZBTB7A	chr19:4045216-4066816		GSTM5	chr1:110254864-110260890
MTX3	chr5:79272539-79287088		PPP3R1	chr2:68405989-68479651
TC2N	chr14:92246267-92302849		ST6GALNAC4	chr9:130670165-130679305
IGJ	chr4:71521258-71532348		CHRND	chr2:233390870-233401375
PLSCR4	chr3:145910124-145968966		LSMD1	chr17:7760003-7761172
CEP135	chr4:56814974-56899529		QARS	chr3:49133365-49142562
RICTOR	chr5:38938022-39074501		ACVR1B	chr12:52345451-52390863
SART3	chr12:108915991-108955165		TMEM102	chr17:7338762-7340998
ZCCHC4	chr4:25314396-25372005		ATG4B	chr2:242577027-242613271
SULT1B1	chr4:70592686-70626430		C19orf60	chr19:18699495-18703147
TBC1D23	chr3:99979661-100044096		RPS4Y1	chrY:2709527-2734997
TNP1	chr2:217724182-217724782		TRIM17	chr1:228595636-228604583
FNBP1L	chr1:93913688-94020218		RPS27A	chr2:55459039-55462989
GCG	chr2:162999379-163008914		TSEN34	chr19:54695104-54698394
WDR36	chr5:110427870-110466200		PRKAA2	chr1:57110990-57181008
TMEM38B	chr9:108456806-108538892		URM1	chr9:131133598-131154295
RAB18	chr10:27793103-27831166		VKORC1L1	chr7:65338257-65419800
SENP6	chr6:76311622-76427994		CDAN1	chr15:43015760-43029417
TTC37	chr5:94799599-94890709		HCN2	chr19:589893-617159
TXNDC9	chr2:99935487-99952860		CTNS	chr17:3539762-3566397
AHI1	chr6:135605110-135818903		CLDN8	chr21:31586324-31588469
HNRNPA1	chr12:54674488-54679030		CTDP1	chr18:77439801-77514510
UNC13C	chr15:54305101-54920806		MEX3C	chr18:48700920-48724051
ZNF711	chrX:84498997-84528368		MFSD1	chr3:158519715-158547508
STATH	chr4:70861648-70868173		CRTAP	chr3:33155450-33189265
ZNF737	chr19:20720798-20748626		FBXW4	chr10:103370421-103454743
C1orf112	chr1:169764550-169822229		GLYR1	chr16:4853204-4897303
SPG20	chr13:36875775-36920646		MOSPD3	chr7:100210114-100213000
IFNA21	chr9:21165636-21166659		MRPL51	chr12:6601316-6602471
LPCAT2	chr16:55542913-55620582		MYADM	chr19:54369611-54379689
MAP3K1	chr5:56110900-56191978		LRRK2	chr12:40618813-40763086
VPS13A	chr9:79792361-80032399		MEA1	chr6:42979967-42981618
ZNF461	chr19:37128283-37157739		HES2	chr1:6475294-6479979
HBS1L	chr6:135281517-135376036		PYCR2	chr1:226107577-226112040
TMEM106B	chr7:12250848-12276890		S100A11	chr1:152004982-152009511
CBX3	chr7:26241324-26253227		CD300C	chr17:72537205-72542310
IPO8	chr12:30781915-30848929		DIRC1	chr2:189598465-189654831
RPL4	chr15:66791653-66797193		PAN3	chr13:28712643-28869475
AKAP9	chr7:91570189-91739987		UBL5	chr19:9938556-9940797
CP	chr3:148890290-148939832		GJA8	chr1:147374946-147381395
LIPT1	chr2:99771418-99779613		KLK3	chr19:51358171-51364020
SGOL1	chr3:20202085-20227698		MTA1	chr14:105886186-105937057
ATP6V0E1	chr5:172410763-172461900		ATG16L2	chr11:72525451-72540680
OPA1	chr3:193310933-193415600		ORC4	chr2:148687966-148779173
HYOU1	chr11:118914896-118927925		POLR2C	chr16:57496551-57505921
PVRL3	chr3:110790606-110856407		CNIH2	chr11:66045672-66051685
PALMD	chr1:100111431-100160097		FZD1	chr7:90893783-90898132
CLK4	chr5:178029665-178054054		GPR45	chr2:105858200-105859924
CCDC112	chr5:114602885-114632458		HELT	chr4:185940083-185941926
KLHL1	chr13:70274725-70682625		PMCH	chr12:102590237-102591614
RBM26	chr13:79894100-79979923		C14orf182	chr14:50448430-50474238
SLC12A2	chr5:127419483-127525380		PIM1	chr6:37137922-37143204
ATAD2B	chr2:23971534-24149936		CDK17	chr12:96672039-96794366
CCDC126	chr7:23636998-23684327		CINP	chr14:102814616-102829051
MPDZ	chr9:13105703-13279563		FFAR3	chr19:35849488-35851389
C11orf57	chr11:111944968-111955874		NUDC	chr1:27248213-27273362
CST6	chr11:65779462-65780976		WNT10B	chr12:49359123-49365641
THEMIS	chr6:128029339-128222226		ACAT2	chr6:160182989-160200087
C7orf72	chr7:50135682-50198852		CCDC101	chr16:28565249-28603111
NBEA	chr13:35516424-36246874		GPR22	chr7:107110502-107116125
CNOT4	chr7:135046547-135194875		PTPN1	chr20:49126891-49201086
PRSS35	chr6:84222194-84235421		ZMYND19	chr9:140476531-140484937
RIOK2	chr5:96496571-96519005		EEF1B2	chr2:207024318-207027653
C8orf34	chr8:69242957-69731258		RAB11B	chr19:8455205-8469317
CFHR3	chr1:196743930-196763203		RAB11FIP4	chr17:29718642-29865232
SMAD4	chr18:48556583-48611411		GAPDH	chr12:6643585-6647537
IFIT5	chr10:91174325-91180759		IZUMO1	chr19:49244145-49250166
PTH	chr11:13513601-13517567		TCEAL3	chrX:102862834-102864855
TRMT11	chr6:126307576-126360420		CNGA4	chr11:6260322-6265707
C6orf58	chr6:127898319-127912963		IFT122	chr3:129158968-129239191
STYX	chr14:53196883-53241705		ABTB1	chr3:127391781-127399769
DDX60	chr4:169137442-169239958		DCUN1D1	chr3:182660559-182698326
NAA15	chr4:140222676-140311935		KRT81	chr12:52679697-52685299
SPINK6	chr5:147582357-147594700		LRRK1	chr15:101459460-101610317
BAZ2B	chr2:160175490-160473112		SPINT3	chr20:44141101-44144264
BIRC2	chr11:102217913-102249401		BLVRB	chr19:40953691-40971725
UBLCP1	chr5:158690089-158713048		RAB13	chr1:153954093-153958853
ZFYVE26	chr14:68213237-68283306		TMBIM1	chr2:219138917-219157280
UPF3B	chrX:118967989-118986991		CBR1	chr21:37442285-37445462
GRB14	chr2:165349323-165478360		EPHA8	chr1:22890004-22930087
HSP90AB1	chr6:44213903-44221625		IL31	chr12:122656577-122658746
CRISP1	chr6:49801979-49834218		ZNF641	chr12:48733793-48744674
FAR1	chr11:13690206-13753893		ARRDC1	chr9:140500096-140509812
PRM1	chr16:11374693-11375192		EML3	chr11:62369691-62380237
RHOA	chr3:49396579-49449526		IDUA	chr4:980785-998317
TMEM232	chr5:109755198-110062450		GPC1	chr2:241375115-241407495
TNFAIP6	chr2:152214106-152236562		HSPA1A	chr6:31783291-31785719
CLIP2	chr7:73703805-73820273		PLBD2	chr12:113796371-113827458
NUP37	chr12:102467973-102512361		C1orf116	chr1:207191866-207206101
UQCR10	chr22:30163358-30166402		CSK	chr15:75074425-75095539**
C5orf54	chr5:159820155-159827060		JMJD8	chr16:731667-734439
DDX1	chr2:15731745-15771235		MAPKAPK2	chr1:206858365-206907630
PPWD1	chr5:64859063-64883376		PKD1	chr16:2138711-2185899
SLC38A6	chr14:61447832-61550451		TPI1	chr12:6976584-6980110
EDNRB	chr13:78469616-78493903		ATOH7	chr10:69990352-69991870
SAMD3	chr6:130465447-130537030		CCNA1	chr13:37006409-37017019
ANTXR2	chr4:80898662-80994477		ZNF747	chr16:30542779-30546194
KIF18A	chr11:28042163-28129746		CYP4F22	chr19:15619336-15663128
ZNF566	chr19:36936021-36980463		HIST1H4C	chr6:26104176-26104565
TTLL7	chr1:84335057-84464833		UBAP2L	chr1:154193325-154243329
CFL2	chr14:35179588-35184029		ADIG	chr20:37209838-37217104
NETO1	chr18:70409549-70534810		MPP2	chr17:41952727-41985113
NIPSNAP3B	chr9:107526451-107536291		SCMH1	chr1:41492871-41707815
STARD7	chr2:96850603-96874573		HAGH	chr16:1859104-1877195
GK5	chr3:141876369-141944449		PISD	chr22:32014477-32026810
USO1	chr4:76649829-76735366		RAB11A	chr15:66161797-66184329
LLPH	chr12:66516849-66524533		SLC25A25	chr9:130830479-130871537
VAV3	chr1:108113782-108507545		ZNF689	chr16:30613879-30621707*
CHMP2B	chr3:87276413-87304698		GDI1	chrX:153665259-153671814
IPO11	chr5:61714711-61924416		LARP1	chr5:154092462-154197167
KCTD3	chr1:215740735-215795149		C1QL1	chr17:43037061-43045644
XKR9	chr8:71581600-71648177		GLTPD2	chr17:4692254-4693884
AMTN	chr4:71384298-71398459		RANBP3	chr19:5916152-5978320
BDP1	chr5:70751442-70863649		TPRN	chr9:140086069-140095163
CCDC132	chr7:92861653-92990435		WBP2	chr17:73841780-73851501
HAUS1	chr18:43684298-43708299		CGB	chr19:49526126-49527632
LRRC39	chr1:100614004-100643829		GALNS	chr16:88880142-88923374
PDE6C	chr10:95372345-95425429		MAPK15	chr8:144798507-144804633
SPATA1	chr1:84972013-85014647		PPP1R14B	chr11:64011951-64014413
BIRC3	chr11:102188181-102210135		SAMD4A	chr14:55034330-55260033
CXorf57	chrX:105855160-105922673		ALOX15B	chr17:7942358-7952451
PIBF1	chr13:73356230-73590591		H3F3C	chr12:31944119-31945175
DCN	chr12:91539035-91573359		IGLON5	chr19:51815102-51834102
MTX2	chr2:177134123-177202753		PACSIN2	chr22:43265772-43411184
MYO3A	chr10:26223002-26501465		SIX3	chr2:45169037-45173216
IFNA4	chr9:21186618-21187598		C10orf62	chr10:99349450-99350691
PDE3B	chr11:14665269-14893604		CACNG8	chr19:54466290-54493469
SCN9A	chr2:167051697-167232497		ETNK1	chr12:22778076-22843608
OSGEPL1	chr2:190611386-190627924		NEDD8	chr14:24682615-24701576
IFT88	chr13:21141208-21265576		RUVBL2	chr19:49497156-49519182
PKHD1L1	chr8:110374706-110543500		CD68	chr17:7482805-7485429
MAP4K3	chr2:39476407-39664453		GEMIN4	chr17:647661-655501
ALDH1A1	chr9:75515578-75568233		KIAA1704	chr13:45563687-45602404
DCLRE1A	chr10:115594483-115614163		NLRP6	chr11:278570-285388
DNAJB4	chr1:78470636-78482995		DNAH17	chr17:76419778-76573476
FAM47E	chr4:77172853-77204936		SCAND1	chr20:34541539-34542548
OR5T3	chr11:56019676-56020698		CLEC4G	chr19:7793843-7797057
DDX5	chr17:62494374-62502484		CSNK1E	chr22:38686697-38714089
AFM	chr4:74347462-74369718		EDEM3	chr1:184659625-184724041
ESD	chr13:47345391-47371367		GPR124	chr8:37654401-37701504
GTPBP10	chr7:89975979-90020769		TNFRSF19	chr13:24153499-24243412
SCN1A	chr2:166845670-166930180		MFSD3	chr8:145734552-145736589
SLC30A9	chr4:41992523-42089551		S1PR4	chr19:3178736-3180330
SLC7A11	chr4:139085248-139163503		TSPAN11	chr12:31079838-31149537
LRP1B	chr2:140988996-142889270		EHD1	chr11:64620208-64646191
ABCC9	chr12:21950324-22089628		STRN4	chr19:47222768-47249720
ABI1	chr10:27035525-27150016		C17orf62	chr17:80400463-80408707
ASPN	chr9:95218489-95244844		FRS3	chr6:41,737,914-41,747,630
CLASP2	chr3:33537739-33759705		DBP	chr19:49,133,817-49,140,639
IFT74	chr9:26956371-27062931		KREMEN2	chr16:3,014,217-3,018,384
PAM	chr5:102201527-102366808		TBC1D3B	chr17:34,493,061-34,503,988
WDR3	chr1:118472372-118503049		FASN	chr17:80,036,214-80,056,106
SBDS	chr1:118472372-118503049		NKX2-3	chr10:101,292,690-101,296,280
HELZ	chr7:66452690-66460588		RABGAP1	chr9:125,703,288-125,867,147
PCM1	chr17:65066554-65241319		SHOC2	chr10:112,679,301-112,773,425
SAMSN1	chr8:17780366-17887457		DPM3	chr1:155,112,367-155,112,883
ATG4C	chr1:63249777-63330941		SLC5A10	chr17:18,855,478-18,924,004
FBXW7	chr4:153242410-153456185		UBE2R2	chr9:33,817,182-33,920,401
FIGNL1	chr7:50511832-50518088		ACTB	chr7:5,566,779-5,570,232
SPAM1	chr7:123565286-123611461		AKR1B1	chr7:134,127,107-134,143,888
SPDYA	chr2:29033700-29073475		SH3GL1	chr19:4,360,364-4,400,565
EEA1	chr12:93166285-93323107		CLU	chr8:27,454,434-27,472,328
EPC2	chr2:149402560-149545136		COMT	chr22:19,929,263-19,957,498
HMMR	chr5:162887517-162918953		PSMD8	chr19:38,865,190-38,874,464
MED21	chr12:27175455-27183606		FOXA1	chr14:38,058,757-38,064,325
MPHOSPH10	chr2:71357444-71377232		RAP1GDS1	chr4:99,182,527-99,365,012
TMPRSS11A	chr4:68776019-68829232		FIS1	chr7:100,882,893-100,888,371
TRAK2	chr2:202241930-202316319		BOP1	chr8:145,317,006-145,331,180
GXYLT1	chr12:42475648-42538673		CCDC9	chr19:47,759,731-47,775,210
LIPN	chr10:90521163-90537999		PCMTD1	chr8:52,730,140-52,811,735
ARL8B	chr3:5163930-5222601		WDR1	chr4:10,075,963-10,118,573
ITGA4	chr2:182321619-182402468		C8orf82	chr8:145,751,603-145,754,458
NDRG1	chr8:134249414-134309547		CDSN	chr6:31,082,865-31,088,252
VCAM1	chr1:101185196-101204601		EGLN2	chr19:41,305,334-41,314,346
KLHL8	chr4:88082214-88141674		MRPL20	chr1:1,337,276-1,342,693
NARS	chr18:55267894-55289177		AMD1	chr6:111,195,987-111,216,913
OXR1	chr8:107460152-107764921		GPX4	chr19:1,104,649-1,106,787
ATM	chr11:108093559-108239826		MEX3D	chr19:1,554,668-1,568,057
DPP10	chr2:115919513-116602326		MORF4L1	chr15:79,165,123-79,190,081
GTF2H2	chr5:70330951-70363497		PLAGL2	chr20:30,780,307-30,795,546
HNF4G	chr8:76452203-76479061		CHMP2A	chr19:59,062,933-59,066,486
KRAS	chr12:25358180-25403854		LTA	chr6:31,539,876-31,542,100
LRRC70	chr5:61874562-61877275		NDUFB4	chr3:120,315,128-120,321,258
CENPQ	chr6:49431096-49460820		MRAS	chr3:138,067,508-138,124,377
RNF146	chr6:127587827-127609705		CIRBP	chr19:1,269,267-1,273,171
SLC33A1	chr3:155544301-155572248		ZNF513	chr2:27,600,098-27,603,611
MYH7B	chr20:33543704-33590240		AP1B1	chr22:29,723,669-29,784,572
SMPX	chrX:21724090-21776278		HOXB8	chr17:46,689,708-46,692,301
BMP8A	chr1:39957318-39995541		GLTSCR2	chr19:48,248,793-48,260,435
PDC	chr1:186412698-186430240		PSMA7	chr20:60,711,783-60,718,514
RAD54B	chr8:95384188-95487343		TUBA1B	chr12:49,521,567-49,525,304
RASA1	chr5:86564070-86687743		DRD4	chr11:637,305-640,705
ZBBX	chr3:166958077-167098085		FOXD4L6	chr9:69,199,480-69,202,204
CSMD3	chr8:113235159-114449242		GAL3ST4	chr7:99,756,865-99,766,373
CNTNAP3	chr9:39072764-39288300		JUNB	chr19:12,902,310-12,904,125
OR8H2	chr11:55872519-55873457		PHLDA3	chr1:201,434,607-201,438,299
ADAM7	chr8:24298509-24367077		CNDP2	chr18:72,163,500-72,190,689
UGT2B7	chr4:69962193-69978705		FBXO4	chr5:41,925,356-41,941,672
ZNF721	chr4:433773-492960		MAP6D1	chr3:183,533,664-183,543,393
CLEC6A	chr12:8608591-8630926		TMEM8A	chr16:420,776-431,950
NEK1	chr4:170314421-170533778		ODF2	chr9:131,218,285-131,263,571
SGCB	chr4:52886861-52904485		LRCH4	chr7:100,171,634-100,183,776
NEDD1	chr12:97301001-97347469		NME4	chr16:447,192-450,754
NPHP3	chr3:132399453-132441303		PTBP1	chr19:797,392-812,327
TUBA4A	chr2:220115001-220118638		CNNM3	chr2:97,481,991-97,501,121
ODC1	chr2:10580508-10588453		HIGD1A	chr3:42,824,400-42,845,934
TCAP	chr17:37821599-37822807		TOM1	chr22:35,695,797-35,743,987
YME1L1	chr10:27399040-27443349		CLDN15	chr7:100,875,373-100,881,227
DNM3	chr1:171810618-172381857		FGF11	chr17:7,342,689-7,348,251
TDO2	chr4:156824845-156841558		PLEKHB2	chr2:131,862,420-131,907,425
ANO3	chr11:26353678-26684836		BLCAP	chr20:36,145,819-36,156,083
LAMP3	chr3:182840003-182880667		SCRT2	chr20:642,240-656,823
ARHGAP29	chr1:94634463-94703307		EFCAB4B	chr12:3,724,101-3,862,366
CPA3	chr3:148583043-148614872		NFKBIB	chr19:39,390,570-39,399,534
RPGRIP1L	chr16:53633818-53737771		TRH	chr3:129,693,236-129,696,781
BASP1	chr5:17216932-17276954		AKAP1	chr17:55,162,553-55,198,710
KIAA1524	chr3:108268718-108308491		GNA12	chr7:2,767,741-2,883,959
OR5K1	chr3:98188421-98189372		INF2	chr14:105,155,943-105,185,947
ZNF681	chr19:23921997-23941693		MAP4K1	chr19:39,078,281-39,108,643
MOSPD2	chrX:14891527-14939459		TMEM106A	chr17:41,363,894-41,371,589
CYB5A	chr18:71920527-71959251		TMX1	chr14:51,706,886-51,724,372
STX19	chr3:93733215-93747454		GLRX5	chr14:96,001,323-96,011,055
ARHGAP12	chr10:32,094,326-32,217,804		ATP5B	chr12:57,031,959-57,039,852
PTPN22	chr1:114,356,433-114,414,375		C16orf62	chr16:19,566,737-19,712,485
SKA2	chr17:57,187,308-57,232,800		KLHDC8A	chr1:205,305,193-205,326,218
NEDD4	chr15:56,119,122-56,209,329		SLC45A3	chr1:205,626,981-205,649,630
MON2	chr12:62860597-62991363		LTBP4	chr19:41,103,141-41,135,725
PRPF39	chr14:45553302-45584804		PGAP2	chr11:3,819,049-3,847,601
EPT1	chr2:26568954-26618759		RFX1	chr19:14,072,342-14,117,134
NTS	chr12:86268073-86276770		ZCCHC3	chr20:278,204-280,963
RPE	chr2:210867289-210886984		ISLR2	chr15:74,422,743-74,429,143
ATP2B1	chr12:89981826-90049844		ACADVL	chr17:7,123,150-7,128,586
RNF180	chr5:63461671-63668696		SLC35C2	chr20:44,978,177-44,993,064
CENPC1	chr4:68337989-68411256		TAS2R20	chr12:11,148,561-11,150,474
ESF1	chr20:13694969-13765579		USP53	chr4:120,133,782-120,216,673
KIAA1143	chr3:44790236-44803173		TUBB	chr6:30,688,157-30,693,195
CCT6A	chr7:56119378-56131682		GUF1	chr4:44,680,433-44,702,697
CYLC2	chr9:105757593-105780770		RPS12	chr6:133,135,708-133,138,703
LYPLAL1	chr1:219347192-219386207		RPL36	chr19:5,690,272-5,691,678
NAALAD2	chr11:89867818-89925779		ATF5	chr19:50,432,400-50,437,193
ZNF98	chr19:22573899-22605148		LBX2	chr2:74,724,644-74,730,443
CWC22	chr2:180809604-180871780		RNH1	chr11:494,512-506,821
PAK2	chr3:196466728-196559518		SMAD6	chr15:66,994,674-67,074,337
ERI2	chr16:20807662-20817795		ADAM33	chr20:3,648,620-3,662,738
RFTN2	chr2:198435527-198540584		FTH1	chr11:61,731,757-61,735,132
CCNE2	chr8:95892453-95907482		LMNB2	chr19:2,428,163-2,456,966
COMMD2	chr3:149456257-149470286		NSUN4	chr1:46,805,849-46,830,824
GULP1	chr2:189156396-189460652		CACNG7	chr19:54,415,991-54,446,969
UBA6	chr4:68481479-68566889		HNRNPL	chr19:39,327,028-39,340,617*
PPP1R12A	chr12:80167343-80328978		APRT	chr16:88,875,877-88,878,342
EIF3I	chr1:32687959-32697205		ECHS1	chr10:135,175,987-135,186,908
SCFD1	chr14:31091460-31205033		PLA2G6	chr22:38,507,502-38,577,761
CAMTA2	chr17:4871287-4890665		RPL12	chr9:130,209,953-130,213,711
HSF2	chr6:122720696-122754264		SHISA2	chr13:26,618,735-26,625,198
NPIPL3	chr16:21413455-21436699		ATP4A	chr19:36,041,095-36,054,560
CEP290	chr12:88442790-88535993		AKT1	chr14:105,235,687-105,262,080
LYST	chr1:235824331-236030227		CYP26C1	chr10:94,821,021-94,828,454
ALS2CR11	chr2:202352144-202483905		HDGF	chr1:156,711,899-156,721,543
FANCB	chrX:14861529-14891184		C22orf43	chr22:23,950,639-23,974,508
GPR125	chr4:22388997-22517677		CTDNEP1	chr17:7,146,906-7,154,995
STXBP4	chr17:53046126-53241449		GPR6	chr6:110,300,298-110,301,924
ASB5	chr4:177134826-177190373		MFSD2B	chr2:24,232,953-24,247,145
SLC13A1	chr7:122753588-122840025		EDF1	chr9:139,756,571-139,760,738
HSFY1	chrY:20933700-20935604		MAGED1	chrX:51,636,698-51,645,450
MGA	chr15:41952610-42062141		ADRB1	chr10:115,803,806-115,806,667
KIAA1429	chr8:95500005-95565746		CYTH2	chr19:48,972,465-48,985,571
OR6C74	chr12:55641072-55642010		GSTP1	chr11:67,351,066-67,354,124
PFDN4	chr20:52824502-52836492		MUC15	chr11:26,580,579-26,593,815
RGPD3	chr2:107021136-107084801		FNDC8	chr17:33,448,631-33,457,751
BMP5	chr6:55620238-55740375		SOHLH1	chr9:138,585,255-138,591,374
CLDN5	chr22:19510547-19512860		TMEM160	chr19:47,549,167-47,551,882
RXFP1	chr4:159442866-159574521		ESPL1	chr12:53,662,083-53,687,427
ANAPC1	chr2:112525214-112641741		SHFM1	chr7:96,318,079-96,339,203
KAL1	chrX:8496915-8700227		TRAPPC2L	chr16:88,923,506-88,927,520
PCBD1	chr10:72643267-72648541		NDUFV3	chr21:44,313,378-44,329,773
ALX1	chr12:85674036-85695561		UFC1	chr1:161,123,534-161,128,646
CNTLN	chr9:17135038-17503917		ADAM17	chr2:9,629,411-9,695,917
POLR2B	chr4:57845109-57897334		C19orf53	chr19:13,885,257-13,889,586
ERI1	chr8:8860314-8890849		STK11	chr19:1,205,798-1,228,434
HDAC2	chr6:114257320-114292359		C6orf48	chr6:31,802,693-31,807,541
LRGUK	chr7:133812105-133948933		TRIM28	chr19:59,055,836-59,062,082
PCDHB3	chr5:140480234-140483406		PDE9A	chr21:44,073,862-44,195,618
TOPBP1	chr3:133319449-133380737		ARG2	chr14:68,086,579-68,118,436
TRPC6	chr11:101322295-101454659		ITM2C	chr2:231,729,621-231,743,963
ZNF259	chr11:116649276-116658739		NOP10	chr15:34,633,917-34,635,362
FAM175A	chr4:84382094-84406290		SLC25A6	chrX:1,505,045-1,511,039
PLCZ1	chr12:18836110-18890993		ZNF257	chr19:22,235,266-22,273,903
SLMO2	chr20:57608200-57617901		SLC9A1	chr1:27,425,300-27,481,621
KIF4A	chrX:69509879-69640774		SNRPB	chr20:2,442,281-2,451,499
CEBPZ	chr2:37428775-37458740		ATPAF2	chr17:17,921,334-17,942,480
SRBD1	chr2:45615819-45838433		TCF20	chr22:42,556,019-42,611,445
ETAA1	chr2:67624442-67637533		MICAL2	chr11:12,132,138-12,285,331
MMAA	chr4:146540540-146581187		CHCHD2	chr7:56,169,266-56,174,187
LMBRD2	chr5:36103414-36152015		HBA2	chr16:222,846-223,709
OR6C3	chr12:55725485-55726420		SRF	chr6:43,138,920-43,149,244
STAG1	chr3:136055999-136471245		USMG5	chr10:105,148,809-105,156,270
ATRX	chrX:76760356-77041719		LHX3	chr9:139,088,096-139,095,004
RAB23	chr6:57053582-57087078		MRFAP1	chr4:6,641,818-6,644,470
TPR	chr1:186280786-186344457		ZNF254	chr19:24,269,976-24,312,654
TPTE2	chr13:19997019-20110903		TOP2B	chr3:25,639,396-25,705,863
HSPA13	chr21:15743437-15755509		YWHAQ	chr2:9,724,106-9,771,106
RNGTT	chr6:89319989-89673348		RPS9	chr19:54,704,726-54,711,515
FAM5C	chr1:190066797-190446759		ARHGAP11A	chr15:32,907,691-32,931,868
GLMN	chr1:92711955-92764566		FKBP1A	chr20:1,349,621-1,373,816
IRAK3	chr12:66582978-66648394		MTHFSD	chr16:86,563,782-86,588,841
CXorf22	chrX:35937851-36008269		XKR7	chr20:30,555,805-30,586,256
PLEKHH2	chr2:43864439-43995126		IGFBPL1	chr9:38,406,525-38,424,444
C12orf29	chr12:88429268-88443937		CSN3	chr4:71,108,333-71,117,145
KARS	chr16:75661622-75681585		OTUB1	chr11:63,753,325-63,765,892
KTN1	chr14:56046925-56151302		UROD	chr1:45,477,805-45,481,341
LMBRD1	chr6:70385641-70507049		IL13	chr5:131,993,865-131,996,801
CDH10	chr5:24487209-24645085		HBQ1	chr16:230,333-231,178
TAS2R8	chr12:10958650-10959579		RPL27A	chr11:8,703,995-8,711,419
ZNF404	chr19:44376515-44384288		ZFYVE16	chr5:79,703,838-79,775,498
DTWD1	chr15:49913226-49937333		AP1M2	chr19:10,683,347-10,697,991
WDR44	chrX:117480036-117583923		LIPI	chr21:15,481,135-15,579,254
CRYGS	chr3:186256232-186262167		CPLX1	chr4:778,745-819,945
DNM1L	chr12:32832137-32898584		EFR3A	chr8:132,916,356-133,025,886
ANKRD12	chr18:9136751-9285983		RPL23	chr17:37,006,321-37,010,053
RABGGTB	chr1:76251879-76260775		SHISA5	chr3:48,509,197-48,541,682
RASA2	chr3:141205926-141331197		SNAPIN	chr1:153,631,130-153,634,328
TMEM168	chr7:112405787-112430478		LYPD4	chr19:42,341,150-42,348,508
KBTBD6	chr13:41701709-41706936		PHIP	chr6:79,644,136-79,788,011
NFXL1	chr4:47849258-47916633		POLR2K	chr8:101,162,839-101,166,230
OR11H1	chr22:16448824-16449804		ATP5A1	chr18:43,664,110-43,678,319
CDK1	chr10:62538212-62554610		ANO5	chr11:22,214,722-22,304,913
CENPI	chrX:100354798-100417978		GTF3C3	chr2:197,627,756-197,664,492
MBTPS2	chrX:21857656-21903541		ELOF1	chr19:11,663,858-11,670,051
CKS2	chr9:91926113-91931618		TUBG1	chr17:40,761,358-40,767,256
WDR47	chr1:109512838-109584850		BCAT2	chr19:49,298,319-49,314,320
SMARCA1	chrX:128580478-128657460		C16orf92	chr16:30,034,655-30,036,023
UBR2	chr6:42531760-42661243		GOLGA6C	chr15:75,550,899-75,565,796
ATRNL1	chr10:116853124-117708496		ZC3H18	chr16:88,636,789-88,698,372
DLGAP5	chr14:55614834-55658396		RAB5C	chr17:40,276,994-40,307,062
RABL3	chr3:120405528-120461384		SLC38A7	chr16:58,700,298-58,718,674
ZDBF2	chr2:207139523-207179148		H2AFV	chr7:44,873,213-44,887,725
FAM153B	chr5:175490712-175541801		PABPC1	chr8:101,715,144-101,734,315
HPGDS	chr4:95219707-95264027		PLA2G2E	chr1:20,246,800-20,250,110
STK31	chr7:23749786-23872130		TTC14	chr3:180,319,918-180,328,918
OR5M3	chr11:56236964-56238014		DACT3	chr19:47,150,869-47,164,395
PANK2	chr20:3869742-3904502		FNDC4	chr2:27,714,750-27,718,126
ANKRD7	chr7:117864712-117882784		C18orf54	chr18:51,885,144-51,908,404
BTAF1	chr10:93683736-93790080		PICK1	chr22:38,453,262-38,471,708
GPR180	chr13:95254104-95286899		GYPA	chr4:145,030,456-145,061,904
XKR3	chr22:17264306-17302584		MRGPRE	chr11:3,249,041-3,253,616
ZZZ3	chr1:78030190-78148343		GTF2F1	chr19:6,379,580-6,393,291
C3orf17	chr3:112721292-112738555		PRM2	chr16:11,369,493-11,370,337
FKTN	chr9:108320411-108403399		IDH1	chr2:209,100,953-209,119,806
RBM24	chr6:17281809-17294099*		PIK3C2G	chr12:18,414,474-18,801,352
RWDD3	chr1:95699711-95712781		EEF2	chr19:3,976,054-3,985,461
SAMD12	chr8:119390227-119634184		OTOP2	chr17:72,920,370-72,930,006
CLLU1OS	chr12:92813870-92821924		TBC1D10B	chr16:30,368,422-30,381,522
H3F3B	chr17:73772515-73775860		ARFIP1	chr4:153,701,112-153,833,063
MYEF2	chr15:48431629-48470558		HDAC11	chr3:13,521,715-13,547,924
VPS13B	chr8:100025494-100889814		TTC9B	chr19:40,721,965-40,724,306
LRRC40	chr1:70610485-70671361		ZG16B	chr16:2,880,173-2,882,285
CTBS	chr1:85018804-85040163		CLEC18A	chr16:69,984,608-69,998,250
DNAH12	chr3:57327727-57530071		EPHA5	chr4:66,185,281-66,535,653
HCFC2	chr12:104458236-104500304		NDUFA7	chr19:8,376,184-8,386,280
TAAR8	chr6:132873832-132874860		UCHL1	chr4:41,258,898-41,270,446
ANO6	chr12:45609770-45826134		CD52	chr1:26,644,411-26,647,014
LCA5	chr6:80194708-80247147		CCT7	chr2:73,461,364-73,480,150
TPMT	chr6:18128545-18155374		MAST1	chr19:12,949,259-12,985,766
CUL5	chr11:107879408-107978488		KLHDC3	chr6:42,981,841-42,989,036
DBT	chr1:100652478-100715409		C17orf82	chr17:59,489,112-59,490,641
OR5H1	chr3:97851542-97852483		UBB	chr17:16,284,367-16,286,054
SCML1	chrX:17755592-17773105		PFN3	chr5:176,827,108-176,827,637
XIRP2	chr2:167744997-168116261		NUMA1	chr11:71,713,911-71,791,573
COPS2	chr15:49417471-49447854		CBWD6	chr9:69,204,538-69,262,593
GPBP1L1	chr1:46092976-46152302		C9orf163	chr9:139,377,947-139,380,519
HLTF	chr3:148747904-148804341		SSX2IP	chr1:85,109,390-85,156,240
NOSIP	chr19:50058725-50083829		C11orf35	chr11:554,850-560,779
STXBP5	chr6:147525494-147711612*		CARD9	chr9:139,257,441-139,268,133
TBCK	chr4:106967233-107237423		GPI	chr19:34,856,032-34,893,318
GKAP1	chr9:86354336-86432752		TBC1D15	chr12:72,233,487-72,320,629
RBMS1	chr2:161128662-161350318		WDR91	chr7:134,868,590-134,896,316
SEMA3E	chr7:82993222-83278479		SLC35A4	chr5:139,944,420-139,948,683
ITGA8	chr10:15559088-15761770		GORASP1	chr3:39,138,091-39,149,130
E2F5	chr8:86089619-86126753		PCYT2	chr17:79,860,777-79,869,340
FIP1L1	chr4:54294194-54326103		SSR2	chr1:155,978,839-155,990,758
LPHN3	chr4:62362839-62938168		CHD1	chr5:98,190,908-98,262,238
HSPA8	chr11:122928200-122932901		PSMB10	chr16:67,964,629-67,970,780
PROS1	chr3:93591881-93692934		CHML	chr1:241,792,167-241,799,232
RAB3GAP2	chr1:220321610-220445843		ROPN1L	chr5:10,441,974-10,465,138
C2orf15	chr2:99758185-99767928		TESK1	chr9:35,605,281-35,610,038
MYOZ2	chr4:120056939-120108944		TMEM135	chr11:86,748,886-87,039,876
ZNF568	chr19:37407231-37443645*		BRD2	chr6:32,937,095-32,940,704**
SSBP2	chr5:80713179-81047072		CETN3	chr5:89,689,529-89,705,603
C1orf168	chr1:57184477-57285369		POLR2A	chr17:7,387,698-7,417,935
CLEC4D	chr12:8666136-8674960		BOLA3	chr2:74,362,528-74,375,039
IL33	chr9:6215786-6257983		NEXN	chr1:78,354,200-78,409,578
TFDP2	chr3:141663270-141868386		RPL35A	chr3:197,677,052-197,682,721
GUK1	chr1:228327929-228336655		PSMF1	chr20:1,099,240-1,148,426
MNDA	chr1:158801168-158819270		IBTK	chr6:82,879,956-82,957,448
NPY5R	chr4:164265091-164273086		SLC25A42	chr19:19,174,803-19,223,841
TTC26	chr7:138818490-138874550		SPACA4	chr19:49,110,000-49,110,971
ASB14	chr3:57310556-57326132		F13B	chr1:197,008,321-197,036,397
CTSO	chr4:156845270-156875048		CAPZB	chr1:19,665,267-19,812,066
EPN1	chr19:56187991-56207133		FAM98B	chr15:38,746,328-38,777,063
MYCBP2	chr13:77618792-77901177		PHF7	chr3:52,444,527-52,457,657
C4orf17	chr4:100432161-100463460		SENP7	chr3:101,043,118-101,232,085
MND1	chr4:154265801-154336247		JUND	chr19:18,390,563-18,392,432
SCAPER	chr15:76640527-77176217		RNF151	chr16:2,016,875-2,018,976
IFNK	chr9:27524312-27526496		ACSS3	chr12:81,471,809-81,649,582
NUF2	chr1:163291723-163325553		NRBP1	chr2:27,651,185-27,665,124
ZDHHC2	chr8:17013836-17080241		MT1X	chr16:56,716,382-56,718,108
AASDH	chr4:57204457-57253638		RPL7A	chr9:136,215,069-136,218,280
RAB11FIP2	chr10:119764427-119806114		AGR3	chr7:16,899,030-16,921,613
RIPK2	chr8:90769975-90803292		SIRT2	chr19:39,369,195-39,390,502
CXCL11	chr4:76954840-76957350		ABCA5	chr17:67,240,576-67,323,323
NAA16	chr13:41885341-41951166		E2F4	chr16:67,226,068-67,232,821
PUS7L	chr12:44122410-44152576		CYS1	chr2:10,196,926-10,220,538
C12orf4	chr12:4596901-4647637		TAS1R2	chr1:19,166,093-19,186,155
KLRC3	chr12:10568183-10573194		COX8A	chr11:63,742,079-63,744,015
MYOT	chr5:137203545-137223540		GCLM	chr1:94,352,590-94,375,012
SNX14	chr6:86215215-86303629		DAP	chr5:10,679,342-10,761,387
CRISP3	chr6:49695092-49712168		SACS	chr13:23,902,962-24,007,867
UBE2Q2	chr15:76135622-76193388		DEXI	chr16:11,022,748-11,036,257
ADAM2	chr8:39601255-39695808		S100A10	chr1:151,955,386-151,966,714
USP16	chr21:30396938-30426807		SBK2	chr19:56,041,100-56,048,435
ANP32E	chr1:150190717-150208504		ATP5E	chr20:57,603,733-57,607,422
SLCO6A1	chr5:101707652-101834720		SOS1	chr2:39,208,690-39,347,604
ANKRD49	chr11:94227153-94232744		RPL38	chr17:72,199,795-72,206,019
DBF4	chr7:87505544-87538856		ATP5EP2	chr13:28,519,343-28,519,710
METTL4	chr18:2537524-2571489		DEFB110	chr6:49,986,556-49,989,694
TRIM37	chr17:57060000-57184266		HPCA	chr1:33,352,098-33,360,247
FCF1	chr14:75179850-75203390		UBA52	chr19:18,682,614-18,688,270
PSIP1	chr9:15464065-15511003		GNAS	chr20:57,414,795-57,486,250
ZNF724P	chr19:23406607-23433172		TRMT112	chr11:64,084,165-64,085,033
ITGB3BP	chr1:63906441-63988944		RPL8	chr8:146,015,154-146,017,805
ARFGEF1	chr8:68109884-68255912		KLK4	chr19:51,409,608-51,413,994
CALCR	chr7:93053799-93204042		COX4I1	chr16:85,833,173-85,840,607
CDH8	chr16:61685915-62070739		TERF1	chr8:73,921,097-73,959,987
DDX43	chr6:74104285-74127289		PSD	chr10:104,162,374-104,179,691
DSC3	chr18:28570052-28622781		RPL29	chr3:52,027,644-52,029,958
FAM169A	chr5:74073399-74162663		GCA	chr2:163,200,583-163,219,148
TMEM126B	chr11:85339617-85347583		FBXW5	chr9:139,834,885-139,839,206
DIS3	chr13:73329540-73356344		KRCC1	chr2:88,326,724-88,355,248
ENPP2	chr8:120569317-120651106		GNB1	chr1:1,716,725-1,822,526
RALGAPA1	chr14:36007558-36278432		PPP1R11	chr6:30,034,932-30,038,108
SLC27A2	chr15:50474393-50528589		RPS15A	chr16:18,794,277-18,801,656
DDHD1	chr14:53503458-53620046		TSSK6	chr19:19,625,028-19,626,469
PTPRZ1	chr7:121513159-121702090		RPL13	chr16:89,627,065-89,633,237
TAF1D	chr11:93469096-93474703		CLIC1	chr6:31,698,358-31,704,341
PPP1R3A	chr7:113516882-113559082		CDC42BPA	chr1:227,177,566-227,505,826
ZNF583	chr19:56915383-56936400		PHF1	chr6:33,378,773-33,384,230
CASD1	chr7:94139170-94186328		ZNF135	chr19:58,570,607-58,581,110
IL2	chr4:123372626-123377650		CSNK1D	chr17:80,200,537-80,231,594
TMEM30A	chr6:75962638-75994632		RAD17	chr5:68,667,281-68,710,630
DCDC1	chr11:31284171-31391357		CNNM2	chr10:104,678,075-104,838,344
DEPDC1	chr1:68939835-68962799		SLC26A7	chr8:92,261,516-92,406,946
IL13RA2	chrX:114238538-114252207		PHF14	chr7:11,013,499-11,147,376
LRRIQ3	chr1:74491702-74663871		KIF21A	chr12:39,687,030-39,837,192
SMARCAD1	chr4:95128759-95212443		RHBDF1	chr16:108,058-122,629
WDR77	chr1:111982512-111991830		LELP1	chr1:153,175,906-153,177,601
BMPR2	chr2:203241050-203432474		MT-ND6	chrM:12,908-14,149
CASP5	chr11:104864967-104893895		HIST1H2BA	chr6:25,727,137-25,727,573
DEPDC4	chr12:100646042-100660857		MZT2A	chr2:132,241,533-132,250,064
FTL	chr19:49468566-49470136		TOMM40	chr19:45,394,477-45,406,946
BOD1L	chr4:13570366-13629328		ANKRD62	chr18:12,093,848-12,129,748
C5orf60	chr5:179068558-179072047		RTKN2	chr10:63,952,953-64,028,466
MT-ND5	chrM:12908-14149		PIGN	chr18:59,711,458-59,828,618
ERH	chr14:69846840-69865021		PLOD2	chr3:145,787,228-145,879,282
ETFDH	chr4:159593277-159629841		KIF23	chr15:69,706,627-69,740,764
DEFB112	chr6:50011288-50016364		TRHDE	chr12:72,666,529-73,059,422
KCND2	chr7:119913722-120390387		DGCR6	chr22:18,893,736-18,899,601
NRARP	chr9:140194083-140196703		OR2Z1	chr19:8,841,391-8,842,335
AP1AR	chr4:113152895-113191211		RAB1B	chr11:66,036,056-66,044,963
ELTD1	chr1:79355449-79472495		POTEC	chr18:14,511,737-14,543,599
HSD17B12	chr11:43702143-43878169		C3orf79	chr3:153,202,284-153,220,486
NUDCD1	chr8:110253148-110346350		SLC25A3	chr12:98,987,403-98,995,778
SCRN3	chr2:175260457-175294303		BRD9	chr5:863,850-892,939
MKKS	chr20:10385428-10414887		TMSB10	chr2:85,132,763-85,133,799
CCDC110	chr4:186366338-186392913		SEMG2	chr20:43,850,010-43,853,099
GABPB1	chr15:50569389-50647605		ACTG1	chr17:79,476,997-79,479,892
CGRRF1	chr14:54976587-55005334		TPT1	chr13:45,911,304-45,915,297
NHLRC2	chr10:115614391-115672265		CCDC138	chr2:109,403,219-109,492,847
PEX13	chr2:61244812-61279125		PHTF2	chr7:77,428,109-77,586,821
CNTNAP4	chr16:76343735-76593135		SNRPD2	chr19:46,190,712-46,195,443
MEIG1	chr10:15001438-15014850		IAPP	chr12:21,525,802-21,532,914
MOXD1	chr6:132617194-132722664		RPL24	chr3:101,399,934-101,405,563
OMG	chr17:29621668-29624380		RUNDC3B	chr7:87,257,729-87,461,613
SLC25A1	chr22:19163088-19166338		OR8H3	chr11:55,889,849-55,890,787
VWC2L	chr2:215276461-215440653		SEMA3D	chr7:84,624,872-84,751,247
ABHD10	chr3:111697723-111712215		KLF11	chr2:10,183,682-10,194,963
ANGPT1	chr8:108261710-108510254		C11orf65	chr11:108,253,727-108,338,258
PIK3C3	chr18:39535199-39661446		MT2A	chr16:56,642,478-56,643,409
FOXR1	chr18:39535199-39661446		PYROXD1	chr12:21,590,538-21,624,182
KHDRBS2	chr6:62389865-62996100		RPL3	chr22:39,708,887-39,715,670
LUZP2	chr11:24518516-25104186		MSMB	chr10:51,549,553-51,562,518
OR4S2	chr11:55418380-55419315		OR8I2	chr11:55,860,784-55,861,716
THOC2	chrX:122734412-122866904		ELMOD2	chr4:141,445,312-141,474,924
HIST1H2AJ	chr6:27782080-27782518		MGAT4C	chr12:86,373,037-87,232,681
NAP1L1	chr12:76438672-76478738		RERGL	chr12:18,233,803-18,243,114
C5orf34	chr5:43486803-43515273		UTS2R	chr17:80,332,201-80,333,370
FAM49B	chr8:130851839-130952118		FAM27L	chr17:21,825,370-21,826,499
			RPS3	chr11:75,110,535-75,117,957
			TMEM141	chr9:139685777-139687769

## Sheet: S8 (male infertility results)
GENE	chr	start	end		lncRNA	chr	start	end
PLSCR4	3	14591012	4145968966		ZKSCAN7-AS1	3	44598849	44727145
	3	14591012	4145968966		CCDC37-DT	3	126111875	126113694
	3	14591012	4145968966		CCDC37-DT	3	126111876	126113240
	3	14591012	4145968966		SGO1-AS1	3	20383960	20392420
	3	14591012	4145968966		AC068756.1	3	80810193	80838114
	3	14591012	4145968966		LINC02050	3	80837992	80838114
	3	14591012	4145968966		LINC02050	3	80814048	80838505
	3	14591012	4145968966		LINC02050	3	80833192	80833268
	3	14591012	4145968966		LINC02050	3	80837948	80838120
TNP1	2	217724182	217724782		AC007557.2	2	217731055	217732536
	2	217724182	217724782		AC007557.2	2	217732304	217732536
SLC7A11	4	139085248	139163503		SLC7A11-AS1	4	139010168	139099331
	4	139085248	139163503		LINC00616	4	138948576	139051863
	4	139085248	139163503		LINC00616	4	139019344	139051863
CUL5	11	107879408	107978488		AP002433.1	11	107975801	107992411
	11	50190717	150208504		AP002433.1	11	107975801	107992411
	11	50190717	150208504		AP003733.3	11	61844749	61849656
	11	50190717	150208504		AP003733.3	11	61849086	61849656
	11	50190717	150208504		AP003055.1	11	91527528	91545460
	11	50190717	150208504		AP003055.1	11	91528473	91536658
